# Supplementary material for: Genomic population structure, antimicrobial susceptibility, and clinical features of Mycobacterium xenopi isolates, Frankfurt, Germany, 1995–2020
Source: J Clin Microbiol. 2026 Feb 9;64(3):e01511-25. doi: 10.1128/jcm.01511-25 (PMC12977513; doi:10.1128/jcm.01511-25)
Supplement: File S1 — Creation of cgMLST scheme. [file jcm.01511-25-s0001.txt]

cgMLST Target Definer Results

Date: Jul 22, 2025, 11:43 AM
cgMLST Target Definer version: 1.5 (win)
Ridom SeqSphere+ version: 9.0.10

Resulting Targets:
2565 targets were defined for cgMLST (2299650 bases)
1582 targets were used as Accessory targets (1504119 bases)
569 targets were discarded


SETTINGS

Seed Genome:
 * NZ_AP022314.1 (13-FEB-2025), 4917655 bases, 4716 genes with CDS (Mycobacterium xenopi strain JCM 15661 chromosome, complete genome)

Penetration Query Genomes (87):
 * Fasta file 22006822.fasta, 4775794 bases, 303 contigs
 * Fasta file 22006823.fasta, 4829318 bases, 223 contigs
 * Fasta file 22006824.fasta, 4739143 bases, 241 contigs
 * Fasta file 22006825.fasta, 4780900 bases, 256 contigs
 * Fasta file 22006826.fasta, 4735119 bases, 254 contigs
 * Fasta file 22006827.fasta, 4744373 bases, 180 contigs
 * Fasta file 22006828.fasta, 4895385 bases, 158 contigs
 * Fasta file 22006829.fasta, 4739944 bases, 220 contigs
 * Fasta file 22006830.fasta, 4829903 bases, 205 contigs
 * Fasta file 22006832.fasta, 4636660 bases, 237 contigs
 * Fasta file 22006833.fasta, 4771058 bases, 264 contigs
 * Fasta file 22006834.fasta, 4737943 bases, 428 contigs
 * Fasta file 22006835.fasta, 4719603 bases, 208 contigs
 * Fasta file 22006838.fasta, 4787283 bases, 240 contigs
 * Fasta file 22006839.fasta, 4641746 bases, 192 contigs
 * Fasta file 22006840.fasta, 4765093 bases, 295 contigs
 * Fasta file 22006842.fasta, 4734880 bases, 261 contigs
 * Fasta file 22006843.fasta, 4509132 bases, 215 contigs
 * Fasta file 22006844.fasta, 4779625 bases, 262 contigs
 * Fasta file 22006845.fasta, 4693677 bases, 204 contigs
 * Fasta file 22006846.fasta, 4650705 bases, 239 contigs
 * Fasta file 22006847.fasta, 4890714 bases, 226 contigs
 * Fasta file 22006848.fasta, 4770850 bases, 198 contigs
 * Fasta file 22006850.fasta, 4863670 bases, 279 contigs
 * Fasta file 22006851.fasta, 4716373 bases, 230 contigs
 * Fasta file 22006852.fasta, 4741863 bases, 203 contigs
 * Fasta file 22006853.fasta, 4865613 bases, 230 contigs
 * Fasta file 22006854.fasta, 4859791 bases, 255 contigs
 * Fasta file 22006855.fasta, 4858508 bases, 289 contigs
 * Fasta file 22006859.fasta, 4841097 bases, 216 contigs
 * Fasta file 22006860.fasta, 4841002 bases, 223 contigs
 * Fasta file 22006861.fasta, 4817753 bases, 286 contigs
 * Fasta file 22006863.fasta, 4723123 bases, 219 contigs
 * Fasta file 22006864.fasta, 4882178 bases, 235 contigs
 * Fasta file 22006865.fasta, 4835756 bases, 245 contigs
 * Fasta file 22006866.fasta, 4954652 bases, 272 contigs
 * Fasta file 22006867.fasta, 4741830 bases, 219 contigs
 * Fasta file 22006869.fasta, 4782648 bases, 228 contigs
 * Fasta file 22006871.fasta, 4455807 bases, 205 contigs
 * Fasta file 22006872.fasta, 4768496 bases, 229 contigs
 * Fasta file 22006873.fasta, 4459077 bases, 179 contigs
 * Fasta file 22006874.fasta, 4685913 bases, 244 contigs
 * Fasta file 22006875.fasta, 4908185 bases, 298 contigs
 * Fasta file 22007432.fasta, 4739431 bases, 182 contigs
 * Fasta file 22007433.fasta, 4787161 bases, 192 contigs
 * Fasta file 22007434.fasta, 4616618 bases, 156 contigs
 * Fasta file 22007435.fasta, 4740019 bases, 193 contigs
 * Fasta file 22007436.fasta, 4876670 bases, 165 contigs
 * Fasta file 22007437.fasta, 4714187 bases, 163 contigs
 * Fasta file 22007438.fasta, 4790701 bases, 185 contigs
 * Fasta file 22007439.fasta, 4776162 bases, 214 contigs
 * Fasta file 22007440.fasta, 4782281 bases, 187 contigs
 * Fasta file 22007441.fasta, 4743987 bases, 178 contigs
 * Fasta file 22007443.fasta, 4723802 bases, 209 contigs
 * Fasta file 22007444.fasta, 4848895 bases, 169 contigs
 * Fasta file 22007445.fasta, 4851032 bases, 152 contigs
 * Fasta file 22007446.fasta, 4873319 bases, 163 contigs
 * Fasta file 22007447.fasta, 4865777 bases, 192 contigs
 * Fasta file 22007448.fasta, 4259764 bases, 132 contigs
 * Fasta file 22007449.fasta, 4874133 bases, 162 contigs
 * Fasta file 22007450.fasta, 4852943 bases, 156 contigs
 * Fasta file 22007451.fasta, 4912731 bases, 220 contigs
 * Fasta file 22007452.fasta, 4770984 bases, 152 contigs
 * Fasta file 22007453.fasta, 4777448 bases, 129 contigs
 * Fasta file 22007454.fasta, 4784777 bases, 177 contigs
 * Fasta file 22007455.fasta, 4661800 bases, 143 contigs
 * Fasta file 22007456.fasta, 4779521 bases, 141 contigs
 * Fasta file 22007457.fasta, 4843279 bases, 164 contigs
 * Fasta file 22008738.fasta, 4785038 bases, 180 contigs
 * Fasta file 22008739.fasta, 4731282 bases, 132 contigs
 * Fasta file 22008740.fasta, 4729580 bases, 136 contigs
 * Fasta file 22008741.fasta, 4876104 bases, 175 contigs
 * Fasta file 22008742.fasta, 4717425 bases, 159 contigs
 * Fasta file 22008743.fasta, 4864410 bases, 210 contigs
 * Fasta file 22008744.fasta, 4831647 bases, 148 contigs
 * Fasta file 22008745.fasta, 4281485 bases, 135 contigs
 * Fasta file GCA0002577451.fasta, 4367395 bases, 74 contigs
 * Fasta file GCA0099362351-JCM15661.fasta, 4743306 bases, 146 contigs
 * Fasta file GCA0278541751.fasta, 4826004 bases, 122 contigs
 * Fasta file GCA0278541951.fasta, 4832413 bases, 129 contigs
 * Fasta file GCA0278542051.fasta, 4829124 bases, 150 contigs
 * Fasta file SRR1735675.fasta, 4785597 bases, 197 contigs
 * Fasta file SRR6045431.fasta, 4659968 bases, 197 contigs
 * Fasta file SRR6045630.fasta, 4703027 bases, 165 contigs
 * Fasta file SRR6046732.fasta, 4652636 bases, 202 contigs
 * Fasta file SRR6046822.fasta, 4911965 bases, 243 contigs
 * Fasta file SRR6046887.fasta, 4672594 bases, 205 contigs

Seed Genome Filters:
 * Minimum Length Filter (requires >=50 bases)
 * Start Codon Filter (requires start codon at beginning of the gene)
 * Stop Codon Filter (requires single stop codon at end of gene)
 * Homologous Gene Filter (requires no multiple copies of gene with BLAST overlap>=100bp, identity>=90.0%)
 * Gene Overlap Filter (requires no overlap with other genes >4 bases)

Query Genome BLAST Search:
 * Requires BLAST hit with overlap=100%, identity>=90.0% in every query genome
 * BLAST options: Word size=11, Mismatch penalty=-1, Match reward=1, Gap open costs=5, Gap extension costs=2

Penetration Query Genomes Filters:
 * Stop Codon Percentage Filter (requires single stop codon at end of gene in >80% penetration query genomes)

BLAST version 2.2.12
Citation: Altschul SF, Gish W, Miller W, Myers EW, Lipman DJ. 1990. Basic local alignment search tool. J Mol Biol 215:403-410.


DETAILS

Progress:
 * cgMLST target search start at Jul 22, 2025, 11:18 AM
 * 4716 targets found in seed genome NZ_AP022314.1 (13-FEB-2025), 4917655 bases, 4716 genes (Mycobacterium xenopi strain JCM 15661 chromosome, complete genome)
 * 3918 targets after filtering seed genome NZ_AP022314.1 (13-FEB-2025), 4917655 bases, 4716 genes (Mycobacterium xenopi strain JCM 15661 chromosome, complete genome)
 * 3747 targets after blasting against Fasta file 22006822.fasta, 4775794 bases, 303 contigs
 * 3695 targets after blasting against Fasta file 22006823.fasta, 4829318 bases, 223 contigs
 * 3686 targets after blasting against Fasta file 22006824.fasta, 4739143 bases, 241 contigs
 * 3676 targets after blasting against Fasta file 22006825.fasta, 4780900 bases, 256 contigs
 * 3665 targets after blasting against Fasta file 22006826.fasta, 4735119 bases, 254 contigs
 * 3659 targets after blasting against Fasta file 22006827.fasta, 4744373 bases, 180 contigs
 * 3655 targets after blasting against Fasta file 22006828.fasta, 4895385 bases, 158 contigs
 * 3652 targets after blasting against Fasta file 22006829.fasta, 4739944 bases, 220 contigs
 * 3626 targets after blasting against Fasta file 22006830.fasta, 4829903 bases, 205 contigs
 * 3567 targets after blasting against Fasta file 22006832.fasta, 4636660 bases, 237 contigs
 * 3560 targets after blasting against Fasta file 22006833.fasta, 4771058 bases, 264 contigs
 * 3466 targets after blasting against Fasta file 22006834.fasta, 4737943 bases, 428 contigs
 * 3464 targets after blasting against Fasta file 22006835.fasta, 4719603 bases, 208 contigs
 * 3454 targets after blasting against Fasta file 22006838.fasta, 4787283 bases, 240 contigs
 * 3454 targets after blasting against Fasta file 22006839.fasta, 4641746 bases, 192 contigs
 * 3447 targets after blasting against Fasta file 22006840.fasta, 4765093 bases, 295 contigs
 * 3442 targets after blasting against Fasta file 22006842.fasta, 4734880 bases, 261 contigs
 * 3062 targets after blasting against Fasta file 22006843.fasta, 4509132 bases, 215 contigs
 * 3062 targets after blasting against Fasta file 22006844.fasta, 4779625 bases, 262 contigs
 * 3061 targets after blasting against Fasta file 22006845.fasta, 4693677 bases, 204 contigs
 * 2940 targets after blasting against Fasta file 22006846.fasta, 4650705 bases, 239 contigs
 * 2932 targets after blasting against Fasta file 22006847.fasta, 4890714 bases, 226 contigs
 * 2928 targets after blasting against Fasta file 22006848.fasta, 4770850 bases, 198 contigs
 * 2918 targets after blasting against Fasta file 22006850.fasta, 4863670 bases, 279 contigs
 * 2914 targets after blasting against Fasta file 22006851.fasta, 4716373 bases, 230 contigs
 * 2911 targets after blasting against Fasta file 22006852.fasta, 4741863 bases, 203 contigs
 * 2910 targets after blasting against Fasta file 22006853.fasta, 4865613 bases, 230 contigs
 * 2902 targets after blasting against Fasta file 22006854.fasta, 4859791 bases, 255 contigs
 * 2901 targets after blasting against Fasta file 22006855.fasta, 4858508 bases, 289 contigs
 * 2900 targets after blasting against Fasta file 22006859.fasta, 4841097 bases, 216 contigs
 * 2900 targets after blasting against Fasta file 22006860.fasta, 4841002 bases, 223 contigs
 * 2894 targets after blasting against Fasta file 22006861.fasta, 4817753 bases, 286 contigs
 * 2891 targets after blasting against Fasta file 22006863.fasta, 4723123 bases, 219 contigs
 * 2890 targets after blasting against Fasta file 22006864.fasta, 4882178 bases, 235 contigs
 * 2888 targets after blasting against Fasta file 22006865.fasta, 4835756 bases, 245 contigs
 * 2877 targets after blasting against Fasta file 22006866.fasta, 4954652 bases, 272 contigs
 * 2875 targets after blasting against Fasta file 22006867.fasta, 4741830 bases, 219 contigs
 * 2870 targets after blasting against Fasta file 22006869.fasta, 4782648 bases, 228 contigs
 * 2848 targets after blasting against Fasta file 22006871.fasta, 4455807 bases, 205 contigs
 * 2844 targets after blasting against Fasta file 22006872.fasta, 4768496 bases, 229 contigs
 * 2843 targets after blasting against Fasta file 22006873.fasta, 4459077 bases, 179 contigs
 * 2836 targets after blasting against Fasta file 22006874.fasta, 4685913 bases, 244 contigs
 * 2832 targets after blasting against Fasta file 22006875.fasta, 4908185 bases, 298 contigs
 * 2832 targets after blasting against Fasta file 22007432.fasta, 4739431 bases, 182 contigs
 * 2831 targets after blasting against Fasta file 22007433.fasta, 4787161 bases, 192 contigs
 * 2809 targets after blasting against Fasta file 22007434.fasta, 4616618 bases, 156 contigs
 * 2808 targets after blasting against Fasta file 22007435.fasta, 4740019 bases, 193 contigs
 * 2806 targets after blasting against Fasta file 22007436.fasta, 4876670 bases, 165 contigs
 * 2805 targets after blasting against Fasta file 22007437.fasta, 4714187 bases, 163 contigs
 * 2805 targets after blasting against Fasta file 22007438.fasta, 4790701 bases, 185 contigs
 * 2791 targets after blasting against Fasta file 22007439.fasta, 4776162 bases, 214 contigs
 * 2791 targets after blasting against Fasta file 22007440.fasta, 4782281 bases, 187 contigs
 * 2790 targets after blasting against Fasta file 22007441.fasta, 4743987 bases, 178 contigs
 * 2769 targets after blasting against Fasta file 22007443.fasta, 4723802 bases, 209 contigs
 * 2769 targets after blasting against Fasta file 22007444.fasta, 4848895 bases, 169 contigs
 * 2768 targets after blasting against Fasta file 22007445.fasta, 4851032 bases, 152 contigs
 * 2765 targets after blasting against Fasta file 22007446.fasta, 4873319 bases, 163 contigs
 * 2765 targets after blasting against Fasta file 22007447.fasta, 4865777 bases, 192 contigs
 * 2733 targets after blasting against Fasta file 22007448.fasta, 4259764 bases, 132 contigs
 * 2732 targets after blasting against Fasta file 22007449.fasta, 4874133 bases, 162 contigs
 * 2731 targets after blasting against Fasta file 22007450.fasta, 4852943 bases, 156 contigs
 * 2729 targets after blasting against Fasta file 22007451.fasta, 4912731 bases, 220 contigs
 * 2726 targets after blasting against Fasta file 22007452.fasta, 4770984 bases, 152 contigs
 * 2726 targets after blasting against Fasta file 22007453.fasta, 4777448 bases, 129 contigs
 * 2724 targets after blasting against Fasta file 22007454.fasta, 4784777 bases, 177 contigs
 * 2721 targets after blasting against Fasta file 22007455.fasta, 4661800 bases, 143 contigs
 * 2719 targets after blasting against Fasta file 22007456.fasta, 4779521 bases, 141 contigs
 * 2717 targets after blasting against Fasta file 22007457.fasta, 4843279 bases, 164 contigs
 * 2716 targets after blasting against Fasta file 22008738.fasta, 4785038 bases, 180 contigs
 * 2716 targets after blasting against Fasta file 22008739.fasta, 4731282 bases, 132 contigs
 * 2715 targets after blasting against Fasta file 22008740.fasta, 4729580 bases, 136 contigs
 * 2714 targets after blasting against Fasta file 22008741.fasta, 4876104 bases, 175 contigs
 * 2714 targets after blasting against Fasta file 22008742.fasta, 4717425 bases, 159 contigs
 * 2707 targets after blasting against Fasta file 22008743.fasta, 4864410 bases, 210 contigs
 * 2706 targets after blasting against Fasta file 22008744.fasta, 4831647 bases, 148 contigs
 * 2704 targets after blasting against Fasta file 22008745.fasta, 4281485 bases, 135 contigs
 * 2670 targets after blasting against Fasta file GCA0002577451.fasta, 4367395 bases, 74 contigs
 * 2670 targets after blasting against Fasta file GCA0099362351-JCM15661.fasta, 4743306 bases, 146 contigs
 * 2668 targets after blasting against Fasta file GCA0278541751.fasta, 4826004 bases, 122 contigs
 * 2662 targets after blasting against Fasta file GCA0278541951.fasta, 4832413 bases, 129 contigs
 * 2655 targets after blasting against Fasta file GCA0278542051.fasta, 4829124 bases, 150 contigs
 * 2617 targets after blasting against Fasta file SRR1735675.fasta, 4785597 bases, 197 contigs
 * 2605 targets after blasting against Fasta file SRR6045431.fasta, 4659968 bases, 197 contigs
 * 2600 targets after blasting against Fasta file SRR6045630.fasta, 4703027 bases, 165 contigs
 * 2592 targets after blasting against Fasta file SRR6046732.fasta, 4652636 bases, 202 contigs
 * 2582 targets after blasting against Fasta file SRR6046822.fasta, 4911965 bases, 243 contigs
 * 2579 targets after blasting against Fasta file SRR6046887.fasta, 4672594 bases, 205 contigs
 * cgMLST target search ended at Jul 22, 2025, 11:42 AM

cgMLST Genome Coverage:
 * 46.8% of Seed genome NZ_AP022314.1 (13-FEB-2025), 4917655 bases, 4716 genes with CDS (Mycobacterium xenopi strain JCM 15661 chromosome, complete genome) bases covered by cgMLST targets
 * 48.2% of Query genome Fasta file 22006822.fasta bases covered by cgMLST targets
 * 47.6% of Query genome Fasta file 22006823.fasta bases covered by cgMLST targets
 * 48.5% of Query genome Fasta file 22006824.fasta bases covered by cgMLST targets
 * 48.1% of Query genome Fasta file 22006825.fasta bases covered by cgMLST targets
 * 48.6% of Query genome Fasta file 22006826.fasta bases covered by cgMLST targets
 * 48.5% of Query genome Fasta file 22006827.fasta bases covered by cgMLST targets
 * 47.0% of Query genome Fasta file 22006828.fasta bases covered by cgMLST targets
 * 48.5% of Query genome Fasta file 22006829.fasta bases covered by cgMLST targets
 * 47.6% of Query genome Fasta file 22006830.fasta bases covered by cgMLST targets
 * 49.6% of Query genome Fasta file 22006832.fasta bases covered by cgMLST targets
 * 48.2% of Query genome Fasta file 22006833.fasta bases covered by cgMLST targets
 * 48.5% of Query genome Fasta file 22006834.fasta bases covered by cgMLST targets
 * 48.7% of Query genome Fasta file 22006835.fasta bases covered by cgMLST targets
 * 48.0% of Query genome Fasta file 22006838.fasta bases covered by cgMLST targets
 * 49.5% of Query genome Fasta file 22006839.fasta bases covered by cgMLST targets
 * 48.3% of Query genome Fasta file 22006840.fasta bases covered by cgMLST targets
 * 48.6% of Query genome Fasta file 22006842.fasta bases covered by cgMLST targets
 * 51.0% of Query genome Fasta file 22006843.fasta bases covered by cgMLST targets
 * 48.1% of Query genome Fasta file 22006844.fasta bases covered by cgMLST targets
 * 49.0% of Query genome Fasta file 22006845.fasta bases covered by cgMLST targets
 * 49.4% of Query genome Fasta file 22006846.fasta bases covered by cgMLST targets
 * 47.0% of Query genome Fasta file 22006847.fasta bases covered by cgMLST targets
 * 48.2% of Query genome Fasta file 22006848.fasta bases covered by cgMLST targets
 * 47.3% of Query genome Fasta file 22006850.fasta bases covered by cgMLST targets
 * 48.8% of Query genome Fasta file 22006851.fasta bases covered by cgMLST targets
 * 48.5% of Query genome Fasta file 22006852.fasta bases covered by cgMLST targets
 * 47.3% of Query genome Fasta file 22006853.fasta bases covered by cgMLST targets
 * 47.3% of Query genome Fasta file 22006854.fasta bases covered by cgMLST targets
 * 47.3% of Query genome Fasta file 22006855.fasta bases covered by cgMLST targets
 * 47.5% of Query genome Fasta file 22006859.fasta bases covered by cgMLST targets
 * 47.5% of Query genome Fasta file 22006860.fasta bases covered by cgMLST targets
 * 47.7% of Query genome Fasta file 22006861.fasta bases covered by cgMLST targets
 * 48.7% of Query genome Fasta file 22006863.fasta bases covered by cgMLST targets
 * 47.1% of Query genome Fasta file 22006864.fasta bases covered by cgMLST targets
 * 47.6% of Query genome Fasta file 22006865.fasta bases covered by cgMLST targets
 * 46.4% of Query genome Fasta file 22006866.fasta bases covered by cgMLST targets
 * 48.5% of Query genome Fasta file 22006867.fasta bases covered by cgMLST targets
 * 48.1% of Query genome Fasta file 22006869.fasta bases covered by cgMLST targets
 * 51.6% of Query genome Fasta file 22006871.fasta bases covered by cgMLST targets
 * 48.2% of Query genome Fasta file 22006872.fasta bases covered by cgMLST targets
 * 51.6% of Query genome Fasta file 22006873.fasta bases covered by cgMLST targets
 * 49.1% of Query genome Fasta file 22006874.fasta bases covered by cgMLST targets
 * 46.9% of Query genome Fasta file 22006875.fasta bases covered by cgMLST targets
 * 48.5% of Query genome Fasta file 22007432.fasta bases covered by cgMLST targets
 * 48.0% of Query genome Fasta file 22007433.fasta bases covered by cgMLST targets
 * 49.8% of Query genome Fasta file 22007434.fasta bases covered by cgMLST targets
 * 48.5% of Query genome Fasta file 22007435.fasta bases covered by cgMLST targets
 * 47.2% of Query genome Fasta file 22007436.fasta bases covered by cgMLST targets
 * 48.8% of Query genome Fasta file 22007437.fasta bases covered by cgMLST targets
 * 48.0% of Query genome Fasta file 22007438.fasta bases covered by cgMLST targets
 * 48.1% of Query genome Fasta file 22007439.fasta bases covered by cgMLST targets
 * 48.1% of Query genome Fasta file 22007440.fasta bases covered by cgMLST targets
 * 48.5% of Query genome Fasta file 22007441.fasta bases covered by cgMLST targets
 * 48.7% of Query genome Fasta file 22007443.fasta bases covered by cgMLST targets
 * 47.4% of Query genome Fasta file 22007444.fasta bases covered by cgMLST targets
 * 47.4% of Query genome Fasta file 22007445.fasta bases covered by cgMLST targets
 * 47.2% of Query genome Fasta file 22007446.fasta bases covered by cgMLST targets
 * 47.3% of Query genome Fasta file 22007447.fasta bases covered by cgMLST targets
 * 54.0% of Query genome Fasta file 22007448.fasta bases covered by cgMLST targets
 * 47.2% of Query genome Fasta file 22007449.fasta bases covered by cgMLST targets
 * 47.4% of Query genome Fasta file 22007450.fasta bases covered by cgMLST targets
 * 46.8% of Query genome Fasta file 22007451.fasta bases covered by cgMLST targets
 * 48.2% of Query genome Fasta file 22007452.fasta bases covered by cgMLST targets
 * 48.1% of Query genome Fasta file 22007453.fasta bases covered by cgMLST targets
 * 48.1% of Query genome Fasta file 22007454.fasta bases covered by cgMLST targets
 * 49.3% of Query genome Fasta file 22007455.fasta bases covered by cgMLST targets
 * 48.1% of Query genome Fasta file 22007456.fasta bases covered by cgMLST targets
 * 47.5% of Query genome Fasta file 22007457.fasta bases covered by cgMLST targets
 * 48.1% of Query genome Fasta file 22008738.fasta bases covered by cgMLST targets
 * 48.6% of Query genome Fasta file 22008739.fasta bases covered by cgMLST targets
 * 48.6% of Query genome Fasta file 22008740.fasta bases covered by cgMLST targets
 * 47.2% of Query genome Fasta file 22008741.fasta bases covered by cgMLST targets
 * 48.7% of Query genome Fasta file 22008742.fasta bases covered by cgMLST targets
 * 47.3% of Query genome Fasta file 22008743.fasta bases covered by cgMLST targets
 * 47.6% of Query genome Fasta file 22008744.fasta bases covered by cgMLST targets
 * 53.7% of Query genome Fasta file 22008745.fasta bases covered by cgMLST targets
 * 52.7% of Query genome Fasta file GCA0002577451.fasta bases covered by cgMLST targets
 * 48.5% of Query genome Fasta file GCA0099362351-JCM15661.fasta bases covered by cgMLST targets
 * 47.7% of Query genome Fasta file GCA0278541751.fasta bases covered by cgMLST targets
 * 47.6% of Query genome Fasta file GCA0278541951.fasta bases covered by cgMLST targets
 * 47.6% of Query genome Fasta file GCA0278542051.fasta bases covered by cgMLST targets
 * 48.1% of Query genome Fasta file SRR1735675.fasta bases covered by cgMLST targets
 * 49.3% of Query genome Fasta file SRR6045431.fasta bases covered by cgMLST targets
 * 48.9% of Query genome Fasta file SRR6045630.fasta bases covered by cgMLST targets
 * 49.4% of Query genome Fasta file SRR6046732.fasta bases covered by cgMLST targets
 * 46.8% of Query genome Fasta file SRR6046822.fasta bases covered by cgMLST targets
 * 49.2% of Query genome Fasta file SRR6046887.fasta bases covered by cgMLST targets


TARGET DETAILS

Seed Genome Start Codon Filter: filtered out 66 targets (discarded)
MYXE_RS00680, MYXE_RS03155, MYXE_RS03185, MYXE_RS03705, MYXE_RS03820,
MYXE_RS04090, MYXE_RS04110, MYXE_RS04425, MYXE_RS04495, MYXE_RS04645,
MYXE_RS04835, MYXE_RS05050, MYXE_RS06860, MYXE_RS07135, MYXE_RS07195,
MYXE_RS07200, MYXE_RS07685, MYXE_RS08180, MYXE_RS09540, MYXE_RS10620,
MYXE_RS11325, MYXE_RS11400, MYXE_RS11510, MYXE_RS11640, MYXE_RS11920,
MYXE_RS12025, MYXE_RS14100, MYXE_RS14955, MYXE_RS15025, MYXE_RS16055,
MYXE_RS16925, MYXE_RS17350, MYXE_RS17980, MYXE_RS18095, MYXE_RS18270,
MYXE_RS18545, MYXE_RS19395, MYXE_RS19815, MYXE_RS20425, MYXE_RS20560,
MYXE_RS20970, MYXE_RS21040, MYXE_RS21760, MYXE_RS21765, MYXE_RS21915,
MYXE_RS22670, MYXE_RS22885, MYXE_RS23355, MYXE_RS23875, MYXE_RS24175,
MYXE_RS24305, MYXE_RS24360, MYXE_RS24415, MYXE_RS24480, MYXE_RS24580,
MYXE_RS24590, MYXE_RS24785, MYXE_RS24810, MYXE_RS24825, MYXE_RS25095,
MYXE_RS25160, MYXE_RS25170, MYXE_RS25175, MYXE_RS25225, MYXE_RS25330,
MYXE_RS25375

Seed Genome Stop Codon Filter: filtered out 386 targets (discarded)
MYXE_RS00065, MYXE_RS00130, MYXE_RS00275, MYXE_RS00320, MYXE_RS00390,
MYXE_RS00465, MYXE_RS00505, MYXE_RS00695, MYXE_RS00890, MYXE_RS00900,
MYXE_RS00995, MYXE_RS01000, MYXE_RS01060, MYXE_RS01175, MYXE_RS01220,
MYXE_RS01245, MYXE_RS01490, MYXE_RS01510, MYXE_RS01625, MYXE_RS01635,
MYXE_RS01670, MYXE_RS01690, MYXE_RS01735, MYXE_RS01745, MYXE_RS01800,
MYXE_RS01805, MYXE_RS01830, MYXE_RS01915, MYXE_RS01950, MYXE_RS01985,
MYXE_RS01995, MYXE_RS02065, MYXE_RS02180, MYXE_RS02200, MYXE_RS02355,
MYXE_RS02680, MYXE_RS02735, MYXE_RS02825, MYXE_RS02905, MYXE_RS03090,
MYXE_RS03100, MYXE_RS03160, MYXE_RS03210, MYXE_RS03245, MYXE_RS03260,
MYXE_RS03340, MYXE_RS03515, MYXE_RS03725, MYXE_RS03775, MYXE_RS03800,
MYXE_RS03805, MYXE_RS03815, MYXE_RS03865, MYXE_RS03975, MYXE_RS04005,
MYXE_RS04095, MYXE_RS04100, MYXE_RS04315, MYXE_RS04375, MYXE_RS04450,
MYXE_RS04505, MYXE_RS04510, MYXE_RS04665, MYXE_RS04770, MYXE_RS04775,
MYXE_RS04820, MYXE_RS04825, MYXE_RS04840, MYXE_RS04845, MYXE_RS04885,
MYXE_RS04900, MYXE_RS04975, MYXE_RS05075, MYXE_RS05305, MYXE_RS05485,
MYXE_RS05490, MYXE_RS05505, MYXE_RS05585, MYXE_RS05670, MYXE_RS05720,
MYXE_RS05975, MYXE_RS06070, MYXE_RS06080, MYXE_RS06090, MYXE_RS06225,
MYXE_RS06230, MYXE_RS06240, MYXE_RS06245, MYXE_RS06320, MYXE_RS06380,
MYXE_RS06510, MYXE_RS06585, MYXE_RS06780, MYXE_RS06820, MYXE_RS07015,
MYXE_RS07035, MYXE_RS07060, MYXE_RS07100, MYXE_RS07190, MYXE_RS07270,
MYXE_RS07285, MYXE_RS07405, MYXE_RS07415, MYXE_RS07425, MYXE_RS07625,
MYXE_RS07675, MYXE_RS07680, MYXE_RS07745, MYXE_RS07755, MYXE_RS07885,
MYXE_RS07895, MYXE_RS07925, MYXE_RS07975, MYXE_RS08205, MYXE_RS08260,
MYXE_RS08335, MYXE_RS08550, MYXE_RS08850, MYXE_RS08865, MYXE_RS09025,
MYXE_RS09045, MYXE_RS09175, MYXE_RS09230, MYXE_RS09445, MYXE_RS09560,
MYXE_RS09675, MYXE_RS09690, MYXE_RS09725, MYXE_RS09820, MYXE_RS10010,
MYXE_RS10030, MYXE_RS10035, MYXE_RS10065, MYXE_RS10135, MYXE_RS10170,
MYXE_RS10215, MYXE_RS10220, MYXE_RS10415, MYXE_RS10490, MYXE_RS10495,
MYXE_RS10560, MYXE_RS10665, MYXE_RS10710, MYXE_RS10820, MYXE_RS10870,
MYXE_RS11075, MYXE_RS11225, MYXE_RS11285, MYXE_RS11290, MYXE_RS11365,
MYXE_RS11405, MYXE_RS11410, MYXE_RS11555, MYXE_RS11570, MYXE_RS11635,
MYXE_RS11795, MYXE_RS11805, MYXE_RS11885, MYXE_RS11895, MYXE_RS12015,
MYXE_RS12020, MYXE_RS12040, MYXE_RS12080, MYXE_RS12220, MYXE_RS12255,
MYXE_RS12285, MYXE_RS12415, MYXE_RS12425, MYXE_RS12555, MYXE_RS12560,
MYXE_RS12600, MYXE_RS12610, MYXE_RS12645, MYXE_RS12650, MYXE_RS12695,
MYXE_RS12715, MYXE_RS12755, MYXE_RS12895, MYXE_RS12930, MYXE_RS12985,
MYXE_RS13135, MYXE_RS13330, MYXE_RS13365, MYXE_RS13390, MYXE_RS13435,
MYXE_RS13450, MYXE_RS13505, MYXE_RS13555, MYXE_RS13610, MYXE_RS13645,
MYXE_RS13800, MYXE_RS13850, MYXE_RS13875, MYXE_RS14055, MYXE_RS14070,
MYXE_RS14125, MYXE_RS14170, MYXE_RS14295, MYXE_RS14340, MYXE_RS14350,
MYXE_RS14390, MYXE_RS14505, MYXE_RS14565, MYXE_RS14600, MYXE_RS14650,
MYXE_RS14870, MYXE_RS14895, MYXE_RS14950, MYXE_RS14980, MYXE_RS15010,
MYXE_RS15145, MYXE_RS15200, MYXE_RS15215, MYXE_RS15510, MYXE_RS15550,
MYXE_RS15590, MYXE_RS15600, MYXE_RS15615, MYXE_RS15780, MYXE_RS15835,
MYXE_RS15840, MYXE_RS15935, MYXE_RS15945, MYXE_RS15975, MYXE_RS15980,
MYXE_RS16015, MYXE_RS16050, MYXE_RS16125, MYXE_RS16150, MYXE_RS16350,
MYXE_RS16430, MYXE_RS16590, MYXE_RS16595, MYXE_RS16610, MYXE_RS16630,
MYXE_RS16820, MYXE_RS16860, MYXE_RS17005, MYXE_RS17185, MYXE_RS17190,
MYXE_RS17195, MYXE_RS17215, MYXE_RS17320, MYXE_RS17335, MYXE_RS17400,
MYXE_RS17440, MYXE_RS17550, MYXE_RS17825, MYXE_RS17830, MYXE_RS18110,
MYXE_RS18120, MYXE_RS18130, MYXE_RS18275, MYXE_RS18285, MYXE_RS18290,
MYXE_RS18330, MYXE_RS18395, MYXE_RS18425, MYXE_RS18430, MYXE_RS18455,
MYXE_RS18485, MYXE_RS18625, MYXE_RS18690, MYXE_RS18695, MYXE_RS18715,
MYXE_RS18760, MYXE_RS18875, MYXE_RS18915, MYXE_RS19035, MYXE_RS19040,
MYXE_RS19175, MYXE_RS19190, MYXE_RS19550, MYXE_RS19705, MYXE_RS19730,
MYXE_RS19735, MYXE_RS19805, MYXE_RS19885, MYXE_RS19930, MYXE_RS19965,
MYXE_RS19975, MYXE_RS20130, MYXE_RS20210, MYXE_RS20410, MYXE_RS20435,
MYXE_RS20505, MYXE_RS20570, MYXE_RS20590, MYXE_RS20660, MYXE_RS20690,
MYXE_RS20715, MYXE_RS20725, MYXE_RS20770, MYXE_RS20800, MYXE_RS20830,
MYXE_RS20875, MYXE_RS20940, MYXE_RS20960, MYXE_RS21260, MYXE_RS21355,
MYXE_RS21400, MYXE_RS21490, MYXE_RS21530, MYXE_RS21740, MYXE_RS21790,
MYXE_RS21945, MYXE_RS21995, MYXE_RS22055, MYXE_RS22060, MYXE_RS22180,
MYXE_RS22215, MYXE_RS22465, MYXE_RS22470, MYXE_RS22520, MYXE_RS22550,
MYXE_RS22560, MYXE_RS22640, MYXE_RS22830, MYXE_RS22870, MYXE_RS22905,
MYXE_RS22925, MYXE_RS22955, MYXE_RS23010, MYXE_RS23220, MYXE_RS23250,
MYXE_RS23285, MYXE_RS23455, MYXE_RS23515, MYXE_RS23740, MYXE_RS23855,
MYXE_RS23940, MYXE_RS24010, MYXE_RS24100, MYXE_RS24110, MYXE_RS24185,
MYXE_RS24195, MYXE_RS24265, MYXE_RS24300, MYXE_RS24335, MYXE_RS24350,
MYXE_RS24355, MYXE_RS24450, MYXE_RS24460, MYXE_RS24575, MYXE_RS24595,
MYXE_RS24600, MYXE_RS24610, MYXE_RS24650, MYXE_RS24665, MYXE_RS24675,
MYXE_RS24755, MYXE_RS24760, MYXE_RS24770, MYXE_RS24790, MYXE_RS24835,
MYXE_RS24900, MYXE_RS24905, MYXE_RS24995, MYXE_RS25020, MYXE_RS25050,
MYXE_RS25055, MYXE_RS25070, MYXE_RS25080, MYXE_RS25085, MYXE_RS25135,
MYXE_RS25145, MYXE_RS25150, MYXE_RS25180, MYXE_RS25190, MYXE_RS25220,
MYXE_RS25230, MYXE_RS25260, MYXE_RS25265, MYXE_RS25270, MYXE_RS25290,
MYXE_RS25300, MYXE_RS25335, MYXE_RS25340, MYXE_RS25345, MYXE_RS25350,
MYXE_RS25360, MYXE_RS25365, MYXE_RS25380, MYXE_RS25385, MYXE_RS25390,
MYXE_RS25400

Seed Genome Homologous Gene Filter: filtered out 117 targets (discarded)
MYXE_RS00450, MYXE_RS00690, MYXE_RS01160, MYXE_RS01520, MYXE_RS01815,
MYXE_RS01925, MYXE_RS02465, MYXE_RS02490, MYXE_RS02720, MYXE_RS02725,
MYXE_RS02730, MYXE_RS02740, MYXE_RS03465, MYXE_RS03680, MYXE_RS03695,
MYXE_RS03700, MYXE_RS03980, MYXE_RS03985, MYXE_RS04780, MYXE_RS05020,
MYXE_RS05885, MYXE_RS06455, MYXE_RS06460, MYXE_RS06815, MYXE_RS06825,
MYXE_RS06830, MYXE_RS06835, MYXE_RS06840, MYXE_RS06845, MYXE_RS06875,
MYXE_RS07105, MYXE_RS07880, MYXE_RS07890, MYXE_RS07940, MYXE_RS08015,
MYXE_RS08020, MYXE_RS08555, MYXE_RS09030, MYXE_RS09695, MYXE_RS09700,
MYXE_RS09705, MYXE_RS09710, MYXE_RS09775, MYXE_RS10120, MYXE_RS10655,
MYXE_RS10660, MYXE_RS10670, MYXE_RS10965, MYXE_RS11545, MYXE_RS11800,
MYXE_RS12065, MYXE_RS12510, MYXE_RS12520, MYXE_RS12575, MYXE_RS12580,
MYXE_RS12615, MYXE_RS14540, MYXE_RS15190, MYXE_RS15205, MYXE_RS15845,
MYXE_RS16900, MYXE_RS16945, MYXE_RS17210, MYXE_RS17220, MYXE_RS17225,
MYXE_RS17230, MYXE_RS18035, MYXE_RS18040, MYXE_RS18090, MYXE_RS18445,
MYXE_RS18565, MYXE_RS19580, MYXE_RS19585, MYXE_RS19630, MYXE_RS19635,
MYXE_RS19665, MYXE_RS19670, MYXE_RS19680, MYXE_RS20430, MYXE_RS20535,
MYXE_RS20565, MYXE_RS21100, MYXE_RS21845, MYXE_RS21850, MYXE_RS21875,
MYXE_RS21880, MYXE_RS21885, MYXE_RS21890, MYXE_RS21955, MYXE_RS21960,
MYXE_RS21970, MYXE_RS21975, MYXE_RS21980, MYXE_RS22010, MYXE_RS22015,
MYXE_RS23350, MYXE_RS23835, MYXE_RS23930, MYXE_RS24320, MYXE_RS24485,
MYXE_RS24655, MYXE_RS24720, MYXE_RS24775, MYXE_RS24780, MYXE_RS24800,
MYXE_RS24910, MYXE_RS24945, MYXE_RS24975, MYXE_RS25030, MYXE_RS25035,
MYXE_RS25040, MYXE_RS25045, MYXE_RS25075, MYXE_RS25100, MYXE_RS25125,
MYXE_RS25185, MYXE_RS25200

Seed Genome Gene Overlap Filter: filtered out 229 targets (moved to Accessory)
MYXE_RS00080, MYXE_RS00095, MYXE_RS00150, MYXE_RS00250, MYXE_RS00705,
MYXE_RS01095, MYXE_RS01100, MYXE_RS01150, MYXE_RS01330, MYXE_RS01410,
MYXE_RS01790, MYXE_RS01890, MYXE_RS01905, MYXE_RS01940, MYXE_RS02040,
MYXE_RS02110, MYXE_RS02165, MYXE_RS02215, MYXE_RS02290, MYXE_RS02295,
MYXE_RS02475, MYXE_RS02535, MYXE_RS02545, MYXE_RS02570, MYXE_RS02700,
MYXE_RS02795, MYXE_RS02875, MYXE_RS02890, MYXE_RS03080, MYXE_RS03135,
MYXE_RS03275, MYXE_RS03405, MYXE_RS03835, MYXE_RS04050, MYXE_RS04065,
MYXE_RS04155, MYXE_RS04345, MYXE_RS04580, MYXE_RS04690, MYXE_RS04795,
MYXE_RS04925, MYXE_RS05090, MYXE_RS05100, MYXE_RS05135, MYXE_RS05210,
MYXE_RS05245, MYXE_RS05790, MYXE_RS05850, MYXE_RS05930, MYXE_RS06030,
MYXE_RS06100, MYXE_RS06255, MYXE_RS06325, MYXE_RS06360, MYXE_RS06530,
MYXE_RS06690, MYXE_RS06715, MYXE_RS06770, MYXE_RS07170, MYXE_RS07300,
MYXE_RS07370, MYXE_RS07525, MYXE_RS07575, MYXE_RS07645, MYXE_RS07805,
MYXE_RS07950, MYXE_RS08090, MYXE_RS08100, MYXE_RS08105, MYXE_RS08230,
MYXE_RS08275, MYXE_RS08510, MYXE_RS08595, MYXE_RS08615, MYXE_RS08650,
MYXE_RS09085, MYXE_RS09195, MYXE_RS09370, MYXE_RS09385, MYXE_RS09395,
MYXE_RS09495, MYXE_RS09510, MYXE_RS09600, MYXE_RS09845, MYXE_RS09905,
MYXE_RS09920, MYXE_RS10020, MYXE_RS10060, MYXE_RS10090, MYXE_RS10395,
MYXE_RS10440, MYXE_RS10475, MYXE_RS10515, MYXE_RS10535, MYXE_RS10580,
MYXE_RS10690, MYXE_RS11015, MYXE_RS11270, MYXE_RS11340, MYXE_RS11375,
MYXE_RS11420, MYXE_RS11430, MYXE_RS11455, MYXE_RS11560, MYXE_RS11750,
MYXE_RS11935, MYXE_RS12130, MYXE_RS12185, MYXE_RS12210, MYXE_RS12355,
MYXE_RS12535, MYXE_RS12625, MYXE_RS12800, MYXE_RS12885, MYXE_RS13020,
MYXE_RS13070, MYXE_RS13175, MYXE_RS13210, MYXE_RS13235, MYXE_RS13430,
MYXE_RS13745, MYXE_RS14000, MYXE_RS14135, MYXE_RS14180, MYXE_RS14235,
MYXE_RS14460, MYXE_RS14490, MYXE_RS14530, MYXE_RS14580, MYXE_RS14775,
MYXE_RS14785, MYXE_RS14855, MYXE_RS14910, MYXE_RS15035, MYXE_RS15125,
MYXE_RS15180, MYXE_RS15340, MYXE_RS15360, MYXE_RS15440, MYXE_RS15540,
MYXE_RS16000, MYXE_RS16135, MYXE_RS16155, MYXE_RS16605, MYXE_RS16765,
MYXE_RS16990, MYXE_RS17030, MYXE_RS17250, MYXE_RS17270, MYXE_RS17300,
MYXE_RS17405, MYXE_RS17530, MYXE_RS17570, MYXE_RS17590, MYXE_RS17795,
MYXE_RS17815, MYXE_RS17860, MYXE_RS17875, MYXE_RS17890, MYXE_RS17935,
MYXE_RS17945, MYXE_RS17950, MYXE_RS17965, MYXE_RS18005, MYXE_RS18315,
MYXE_RS18360, MYXE_RS18385, MYXE_RS18495, MYXE_RS18530, MYXE_RS18605,
MYXE_RS18645, MYXE_RS18745, MYXE_RS18865, MYXE_RS18930, MYXE_RS18985,
MYXE_RS19205, MYXE_RS19215, MYXE_RS19370, MYXE_RS19415, MYXE_RS19470,
MYXE_RS19520, MYXE_RS19790, MYXE_RS19820, MYXE_RS19855, MYXE_RS20125,
MYXE_RS20245, MYXE_RS20300, MYXE_RS20665, MYXE_RS20730, MYXE_RS20785,
MYXE_RS20810, MYXE_RS20885, MYXE_RS20905, MYXE_RS20935, MYXE_RS21070,
MYXE_RS21195, MYXE_RS21210, MYXE_RS21235, MYXE_RS21275, MYXE_RS21460,
MYXE_RS21590, MYXE_RS21600, MYXE_RS21710, MYXE_RS22030, MYXE_RS22335,
MYXE_RS22705, MYXE_RS22725, MYXE_RS23245, MYXE_RS23395, MYXE_RS23550,
MYXE_RS23565, MYXE_RS23710, MYXE_RS23985, MYXE_RS24375, MYXE_RS24390,
MYXE_RS24535, MYXE_RS24550, MYXE_RS24660, MYXE_RS24680, MYXE_RS24815,
MYXE_RS25105, MYXE_RS25120, MYXE_RS25195, MYXE_RS25235, MYXE_RS25255,
MYXE_RS25275, MYXE_RS25295, MYXE_RS25305, MYXE_RS25370

Query Genome BLAST Search: filtered out 1339 targets (moved to Accessory)
MYXE_RS00020, MYXE_RS00030, MYXE_RS00055, MYXE_RS00070, MYXE_RS00090,
MYXE_RS00100, MYXE_RS00105, MYXE_RS00120, MYXE_RS00205, MYXE_RS00215,
MYXE_RS00230, MYXE_RS00245, MYXE_RS00270, MYXE_RS00335, MYXE_RS00345,
MYXE_RS00375, MYXE_RS00455, MYXE_RS00460, MYXE_RS00470, MYXE_RS00475,
MYXE_RS00480, MYXE_RS00485, MYXE_RS00490, MYXE_RS00495, MYXE_RS00500,
MYXE_RS00515, MYXE_RS00615, MYXE_RS00620, MYXE_RS00625, MYXE_RS00630,
MYXE_RS00635, MYXE_RS00640, MYXE_RS00645, MYXE_RS00650, MYXE_RS00655,
MYXE_RS00660, MYXE_RS00665, MYXE_RS00670, MYXE_RS00675, MYXE_RS00685,
MYXE_RS00700, MYXE_RS00710, MYXE_RS00715, MYXE_RS00720, MYXE_RS00725,
MYXE_RS00730, MYXE_RS00735, MYXE_RS00740, MYXE_RS00745, MYXE_RS00750,
MYXE_RS00755, MYXE_RS00760, MYXE_RS00765, MYXE_RS00770, MYXE_RS00775,
MYXE_RS00780, MYXE_RS00785, MYXE_RS00790, MYXE_RS00795, MYXE_RS00800,
MYXE_RS00805, MYXE_RS00810, MYXE_RS00820, MYXE_RS00825, MYXE_RS00830,
MYXE_RS00835, MYXE_RS00840, MYXE_RS00850, MYXE_RS00855, MYXE_RS00860,
MYXE_RS00865, MYXE_RS00870, MYXE_RS00875, MYXE_RS00905, MYXE_RS00910,
MYXE_RS00915, MYXE_RS00920, MYXE_RS00925, MYXE_RS00930, MYXE_RS00935,
MYXE_RS00940, MYXE_RS00945, MYXE_RS00950, MYXE_RS00955, MYXE_RS00970,
MYXE_RS00975, MYXE_RS01040, MYXE_RS01045, MYXE_RS01050, MYXE_RS01080,
MYXE_RS01140, MYXE_RS01180, MYXE_RS01250, MYXE_RS01255, MYXE_RS01265,
MYXE_RS01270, MYXE_RS01290, MYXE_RS01310, MYXE_RS01375, MYXE_RS01455,
MYXE_RS01460, MYXE_RS01465, MYXE_RS01470, MYXE_RS01485, MYXE_RS01495,
MYXE_RS01500, MYXE_RS01515, MYXE_RS01530, MYXE_RS01565, MYXE_RS01600,
MYXE_RS01660, MYXE_RS01675, MYXE_RS01695, MYXE_RS01705, MYXE_RS01725,
MYXE_RS01765, MYXE_RS01900, MYXE_RS01965, MYXE_RS01975, MYXE_RS02055,
MYXE_RS02060, MYXE_RS02090, MYXE_RS02145, MYXE_RS02175, MYXE_RS02265,
MYXE_RS02285, MYXE_RS02300, MYXE_RS02310, MYXE_RS02340, MYXE_RS02350,
MYXE_RS02360, MYXE_RS02395, MYXE_RS02415, MYXE_RS02470, MYXE_RS02480,
MYXE_RS02500, MYXE_RS02505, MYXE_RS02510, MYXE_RS02515, MYXE_RS02520,
MYXE_RS02525, MYXE_RS02530, MYXE_RS02540, MYXE_RS02550, MYXE_RS02555,
MYXE_RS02560, MYXE_RS02565, MYXE_RS02575, MYXE_RS02580, MYXE_RS02585,
MYXE_RS02590, MYXE_RS02595, MYXE_RS02600, MYXE_RS02605, MYXE_RS02610,
MYXE_RS02615, MYXE_RS02620, MYXE_RS02625, MYXE_RS02630, MYXE_RS02635,
MYXE_RS02640, MYXE_RS02645, MYXE_RS02650, MYXE_RS02655, MYXE_RS02660,
MYXE_RS02665, MYXE_RS02670, MYXE_RS02675, MYXE_RS02685, MYXE_RS02690,
MYXE_RS02695, MYXE_RS02705, MYXE_RS02710, MYXE_RS02715, MYXE_RS02750,
MYXE_RS02755, MYXE_RS02760, MYXE_RS02765, MYXE_RS02770, MYXE_RS02775,
MYXE_RS02780, MYXE_RS02785, MYXE_RS02790, MYXE_RS02800, MYXE_RS02805,
MYXE_RS02810, MYXE_RS02820, MYXE_RS02940, MYXE_RS02945, MYXE_RS03030,
MYXE_RS03050, MYXE_RS03065, MYXE_RS03150, MYXE_RS03235, MYXE_RS03255,
MYXE_RS03325, MYXE_RS03345, MYXE_RS03430, MYXE_RS03510, MYXE_RS03590,
MYXE_RS03600, MYXE_RS03610, MYXE_RS03650, MYXE_RS03685, MYXE_RS03690,
MYXE_RS03710, MYXE_RS03715, MYXE_RS03720, MYXE_RS03730, MYXE_RS03735,
MYXE_RS03740, MYXE_RS03745, MYXE_RS03750, MYXE_RS03755, MYXE_RS03760,
MYXE_RS03765, MYXE_RS03770, MYXE_RS03780, MYXE_RS03785, MYXE_RS03790,
MYXE_RS03795, MYXE_RS03825, MYXE_RS03830, MYXE_RS03840, MYXE_RS03845,
MYXE_RS03850, MYXE_RS03855, MYXE_RS03860, MYXE_RS03870, MYXE_RS03875,
MYXE_RS03885, MYXE_RS03890, MYXE_RS03895, MYXE_RS03900, MYXE_RS03905,
MYXE_RS03910, MYXE_RS03915, MYXE_RS03920, MYXE_RS03925, MYXE_RS03930,
MYXE_RS03935, MYXE_RS03940, MYXE_RS03945, MYXE_RS03950, MYXE_RS03955,
MYXE_RS03960, MYXE_RS03965, MYXE_RS03970, MYXE_RS03990, MYXE_RS03995,
MYXE_RS04000, MYXE_RS04010, MYXE_RS04015, MYXE_RS04020, MYXE_RS04025,
MYXE_RS04030, MYXE_RS04035, MYXE_RS04040, MYXE_RS04045, MYXE_RS04055,
MYXE_RS04060, MYXE_RS04070, MYXE_RS04075, MYXE_RS04080, MYXE_RS04085,
MYXE_RS04105, MYXE_RS04115, MYXE_RS04120, MYXE_RS04130, MYXE_RS04135,
MYXE_RS04140, MYXE_RS04145, MYXE_RS04150, MYXE_RS04160, MYXE_RS04165,
MYXE_RS04170, MYXE_RS04175, MYXE_RS04180, MYXE_RS04185, MYXE_RS04190,
MYXE_RS04195, MYXE_RS04200, MYXE_RS04205, MYXE_RS04210, MYXE_RS04215,
MYXE_RS04220, MYXE_RS04225, MYXE_RS04230, MYXE_RS04235, MYXE_RS04240,
MYXE_RS04245, MYXE_RS04250, MYXE_RS04255, MYXE_RS04260, MYXE_RS04265,
MYXE_RS04270, MYXE_RS04275, MYXE_RS04280, MYXE_RS04285, MYXE_RS04290,
MYXE_RS04295, MYXE_RS04300, MYXE_RS04305, MYXE_RS04310, MYXE_RS04320,
MYXE_RS04325, MYXE_RS04330, MYXE_RS04335, MYXE_RS04340, MYXE_RS04350,
MYXE_RS04355, MYXE_RS04360, MYXE_RS04365, MYXE_RS04380, MYXE_RS04385,
MYXE_RS04390, MYXE_RS04395, MYXE_RS04400, MYXE_RS04405, MYXE_RS04415,
MYXE_RS04420, MYXE_RS04430, MYXE_RS04435, MYXE_RS04440, MYXE_RS04445,
MYXE_RS04455, MYXE_RS04460, MYXE_RS04465, MYXE_RS04470, MYXE_RS04475,
MYXE_RS04480, MYXE_RS04485, MYXE_RS04500, MYXE_RS04520, MYXE_RS04525,
MYXE_RS04530, MYXE_RS04535, MYXE_RS04540, MYXE_RS04545, MYXE_RS04550,
MYXE_RS04560, MYXE_RS04565, MYXE_RS04570, MYXE_RS04575, MYXE_RS04585,
MYXE_RS04595, MYXE_RS04600, MYXE_RS04605, MYXE_RS04610, MYXE_RS04615,
MYXE_RS04620, MYXE_RS04785, MYXE_RS04800, MYXE_RS04850, MYXE_RS04870,
MYXE_RS04905, MYXE_RS04910, MYXE_RS04915, MYXE_RS04920, MYXE_RS04930,
MYXE_RS04935, MYXE_RS04940, MYXE_RS04945, MYXE_RS04950, MYXE_RS04955,
MYXE_RS04960, MYXE_RS04965, MYXE_RS04970, MYXE_RS04980, MYXE_RS04985,
MYXE_RS04990, MYXE_RS04995, MYXE_RS05000, MYXE_RS05005, MYXE_RS05010,
MYXE_RS05015, MYXE_RS05025, MYXE_RS05030, MYXE_RS05035, MYXE_RS05040,
MYXE_RS05045, MYXE_RS05055, MYXE_RS05060, MYXE_RS05145, MYXE_RS05175,
MYXE_RS05200, MYXE_RS05250, MYXE_RS05295, MYXE_RS05320, MYXE_RS05335,
MYXE_RS05340, MYXE_RS05345, MYXE_RS05355, MYXE_RS05395, MYXE_RS05400,
MYXE_RS05405, MYXE_RS05450, MYXE_RS05455, MYXE_RS05520, MYXE_RS05550,
MYXE_RS05575, MYXE_RS05665, MYXE_RS05705, MYXE_RS05750, MYXE_RS05765,
MYXE_RS05775, MYXE_RS05830, MYXE_RS05840, MYXE_RS05875, MYXE_RS05895,
MYXE_RS05910, MYXE_RS05955, MYXE_RS06005, MYXE_RS06015, MYXE_RS06020,
MYXE_RS06045, MYXE_RS06085, MYXE_RS06115, MYXE_RS06165, MYXE_RS06170,
MYXE_RS06180, MYXE_RS06185, MYXE_RS06200, MYXE_RS06205, MYXE_RS06220,
MYXE_RS06235, MYXE_RS06335, MYXE_RS06340, MYXE_RS06355, MYXE_RS06390,
MYXE_RS06420, MYXE_RS06425, MYXE_RS06430, MYXE_RS06435, MYXE_RS06450,
MYXE_RS06465, MYXE_RS06475, MYXE_RS06570, MYXE_RS06615, MYXE_RS06620,
MYXE_RS06625, MYXE_RS06630, MYXE_RS06675, MYXE_RS06720, MYXE_RS06740,
MYXE_RS06805, MYXE_RS06865, MYXE_RS06880, MYXE_RS06905, MYXE_RS06985,
MYXE_RS07010, MYXE_RS07040, MYXE_RS07050, MYXE_RS07055, MYXE_RS07085,
MYXE_RS07090, MYXE_RS07095, MYXE_RS07110, MYXE_RS07115, MYXE_RS07120,
MYXE_RS07130, MYXE_RS07145, MYXE_RS07150, MYXE_RS07155, MYXE_RS07160,
MYXE_RS07165, MYXE_RS07175, MYXE_RS07180, MYXE_RS07205, MYXE_RS07210,
MYXE_RS07215, MYXE_RS07220, MYXE_RS07225, MYXE_RS07235, MYXE_RS07240,
MYXE_RS07245, MYXE_RS07250, MYXE_RS07255, MYXE_RS07260, MYXE_RS07265,
MYXE_RS07275, MYXE_RS07280, MYXE_RS07290, MYXE_RS07295, MYXE_RS07305,
MYXE_RS07315, MYXE_RS07320, MYXE_RS07330, MYXE_RS07335, MYXE_RS07365,
MYXE_RS07455, MYXE_RS07490, MYXE_RS07500, MYXE_RS07505, MYXE_RS07540,
MYXE_RS07545, MYXE_RS07565, MYXE_RS07640, MYXE_RS07650, MYXE_RS07690,
MYXE_RS07710, MYXE_RS07715, MYXE_RS07720, MYXE_RS07725, MYXE_RS07735,
MYXE_RS07825, MYXE_RS07845, MYXE_RS07955, MYXE_RS08040, MYXE_RS08050,
MYXE_RS08065, MYXE_RS08070, MYXE_RS08200, MYXE_RS08215, MYXE_RS08250,
MYXE_RS08255, MYXE_RS08300, MYXE_RS08350, MYXE_RS08365, MYXE_RS08390,
MYXE_RS08425, MYXE_RS08470, MYXE_RS08485, MYXE_RS08525, MYXE_RS08575,
MYXE_RS08590, MYXE_RS08750, MYXE_RS08755, MYXE_RS08770, MYXE_RS08780,
MYXE_RS08810, MYXE_RS08820, MYXE_RS08825, MYXE_RS08830, MYXE_RS08895,
MYXE_RS08940, MYXE_RS08945, MYXE_RS08955, MYXE_RS08960, MYXE_RS08965,
MYXE_RS09000, MYXE_RS09015, MYXE_RS09020, MYXE_RS09040, MYXE_RS09055,
MYXE_RS09065, MYXE_RS09105, MYXE_RS09225, MYXE_RS09260, MYXE_RS09265,
MYXE_RS09270, MYXE_RS09275, MYXE_RS09280, MYXE_RS09290, MYXE_RS09295,
MYXE_RS09300, MYXE_RS09305, MYXE_RS09310, MYXE_RS09315, MYXE_RS09320,
MYXE_RS09325, MYXE_RS09330, MYXE_RS09335, MYXE_RS09340, MYXE_RS09345,
MYXE_RS09350, MYXE_RS09355, MYXE_RS09360, MYXE_RS09375, MYXE_RS09380,
MYXE_RS09390, MYXE_RS09400, MYXE_RS09405, MYXE_RS09410, MYXE_RS09415,
MYXE_RS09420, MYXE_RS09430, MYXE_RS09440, MYXE_RS09450, MYXE_RS09455,
MYXE_RS09460, MYXE_RS09465, MYXE_RS09470, MYXE_RS09475, MYXE_RS09480,
MYXE_RS09490, MYXE_RS09505, MYXE_RS09515, MYXE_RS09520, MYXE_RS09525,
MYXE_RS09530, MYXE_RS09535, MYXE_RS09550, MYXE_RS09555, MYXE_RS09565,
MYXE_RS09570, MYXE_RS09575, MYXE_RS09580, MYXE_RS09585, MYXE_RS09590,
MYXE_RS09595, MYXE_RS09625, MYXE_RS09630, MYXE_RS09635, MYXE_RS09645,
MYXE_RS09650, MYXE_RS09655, MYXE_RS09660, MYXE_RS09665, MYXE_RS09670,
MYXE_RS09680, MYXE_RS09685, MYXE_RS09715, MYXE_RS09730, MYXE_RS09790,
MYXE_RS09795, MYXE_RS09805, MYXE_RS09895, MYXE_RS09915, MYXE_RS09925,
MYXE_RS09930, MYXE_RS09965, MYXE_RS10040, MYXE_RS10045, MYXE_RS10080,
MYXE_RS10085, MYXE_RS10110, MYXE_RS10145, MYXE_RS10160, MYXE_RS10190,
MYXE_RS10225, MYXE_RS10230, MYXE_RS10260, MYXE_RS10305, MYXE_RS10320,
MYXE_RS10330, MYXE_RS10335, MYXE_RS10355, MYXE_RS10375, MYXE_RS10380,
MYXE_RS10405, MYXE_RS10435, MYXE_RS10500, MYXE_RS10520, MYXE_RS10525,
MYXE_RS10540, MYXE_RS10565, MYXE_RS10575, MYXE_RS10595, MYXE_RS10625,
MYXE_RS10630, MYXE_RS10635, MYXE_RS10640, MYXE_RS10645, MYXE_RS10650,
MYXE_RS10675, MYXE_RS10680, MYXE_RS10685, MYXE_RS10695, MYXE_RS10700,
MYXE_RS10715, MYXE_RS10720, MYXE_RS10725, MYXE_RS10730, MYXE_RS10735,
MYXE_RS10740, MYXE_RS10745, MYXE_RS10750, MYXE_RS10755, MYXE_RS10760,
MYXE_RS10765, MYXE_RS10770, MYXE_RS10775, MYXE_RS10780, MYXE_RS10790,
MYXE_RS10795, MYXE_RS10805, MYXE_RS10810, MYXE_RS10815, MYXE_RS10825,
MYXE_RS10830, MYXE_RS10835, MYXE_RS10840, MYXE_RS10845, MYXE_RS10855,
MYXE_RS10860, MYXE_RS10865, MYXE_RS10875, MYXE_RS10880, MYXE_RS10885,
MYXE_RS10890, MYXE_RS10895, MYXE_RS10900, MYXE_RS10905, MYXE_RS10910,
MYXE_RS10915, MYXE_RS10925, MYXE_RS10930, MYXE_RS10935, MYXE_RS10940,
MYXE_RS10945, MYXE_RS10950, MYXE_RS10955, MYXE_RS10960, MYXE_RS10980,
MYXE_RS10995, MYXE_RS11050, MYXE_RS11055, MYXE_RS11060, MYXE_RS11065,
MYXE_RS11070, MYXE_RS11080, MYXE_RS11085, MYXE_RS11090, MYXE_RS11095,
MYXE_RS11100, MYXE_RS11125, MYXE_RS11135, MYXE_RS11200, MYXE_RS11210,
MYXE_RS11215, MYXE_RS11220, MYXE_RS11245, MYXE_RS11265, MYXE_RS11280,
MYXE_RS11295, MYXE_RS11395, MYXE_RS11425, MYXE_RS11435, MYXE_RS11500,
MYXE_RS11505, MYXE_RS11515, MYXE_RS11520, MYXE_RS11525, MYXE_RS11530,
MYXE_RS11535, MYXE_RS11580, MYXE_RS11585, MYXE_RS11590, MYXE_RS11610,
MYXE_RS11620, MYXE_RS11630, MYXE_RS11680, MYXE_RS11695, MYXE_RS11700,
MYXE_RS11715, MYXE_RS11720, MYXE_RS11725, MYXE_RS11730, MYXE_RS11735,
MYXE_RS11740, MYXE_RS11745, MYXE_RS11820, MYXE_RS11870, MYXE_RS11905,
MYXE_RS11925, MYXE_RS11950, MYXE_RS11955, MYXE_RS11985, MYXE_RS12035,
MYXE_RS12045, MYXE_RS12060, MYXE_RS12070, MYXE_RS12105, MYXE_RS12115,
MYXE_RS12125, MYXE_RS12190, MYXE_RS12200, MYXE_RS12205, MYXE_RS12240,
MYXE_RS12280, MYXE_RS12340, MYXE_RS12345, MYXE_RS12365, MYXE_RS12430,
MYXE_RS12440, MYXE_RS12470, MYXE_RS12475, MYXE_RS12480, MYXE_RS12485,
MYXE_RS12490, MYXE_RS12495, MYXE_RS12515, MYXE_RS12540, MYXE_RS12545,
MYXE_RS12550, MYXE_RS12585, MYXE_RS12595, MYXE_RS12605, MYXE_RS12620,
MYXE_RS12630, MYXE_RS12635, MYXE_RS12640, MYXE_RS12660, MYXE_RS12680,
MYXE_RS12730, MYXE_RS12735, MYXE_RS12745, MYXE_RS12820, MYXE_RS12890,
MYXE_RS12925, MYXE_RS12980, MYXE_RS13000, MYXE_RS13015, MYXE_RS13040,
MYXE_RS13045, MYXE_RS13075, MYXE_RS13085, MYXE_RS13095, MYXE_RS13100,
MYXE_RS13105, MYXE_RS13110, MYXE_RS13115, MYXE_RS13120, MYXE_RS13125,
MYXE_RS13130, MYXE_RS13140, MYXE_RS13160, MYXE_RS13165, MYXE_RS13185,
MYXE_RS13305, MYXE_RS13335, MYXE_RS13345, MYXE_RS13350, MYXE_RS13395,
MYXE_RS13425, MYXE_RS13470, MYXE_RS13475, MYXE_RS13480, MYXE_RS13500,
MYXE_RS13510, MYXE_RS13525, MYXE_RS13590, MYXE_RS13605, MYXE_RS13625,
MYXE_RS13670, MYXE_RS13680, MYXE_RS13710, MYXE_RS13720, MYXE_RS13770,
MYXE_RS13785, MYXE_RS13820, MYXE_RS13855, MYXE_RS13950, MYXE_RS14010,
MYXE_RS14060, MYXE_RS14065, MYXE_RS14085, MYXE_RS14090, MYXE_RS14130,
MYXE_RS14160, MYXE_RS14165, MYXE_RS14290, MYXE_RS14300, MYXE_RS14320,
MYXE_RS14335, MYXE_RS14360, MYXE_RS14365, MYXE_RS14370, MYXE_RS14395,
MYXE_RS14415, MYXE_RS14420, MYXE_RS14430, MYXE_RS14445, MYXE_RS14465,
MYXE_RS14510, MYXE_RS14515, MYXE_RS14520, MYXE_RS14525, MYXE_RS14535,
MYXE_RS14545, MYXE_RS14550, MYXE_RS14555, MYXE_RS14560, MYXE_RS14570,
MYXE_RS14605, MYXE_RS14635, MYXE_RS14645, MYXE_RS14675, MYXE_RS14705,
MYXE_RS14730, MYXE_RS14735, MYXE_RS14740, MYXE_RS14745, MYXE_RS14755,
MYXE_RS14765, MYXE_RS14770, MYXE_RS14780, MYXE_RS14790, MYXE_RS14795,
MYXE_RS14800, MYXE_RS14810, MYXE_RS14815, MYXE_RS14825, MYXE_RS14875,
MYXE_RS14885, MYXE_RS14960, MYXE_RS15030, MYXE_RS15045, MYXE_RS15065,
MYXE_RS15070, MYXE_RS15090, MYXE_RS15100, MYXE_RS15110, MYXE_RS15115,
MYXE_RS15140, MYXE_RS15150, MYXE_RS15270, MYXE_RS15280, MYXE_RS15290,
MYXE_RS15350, MYXE_RS15365, MYXE_RS15390, MYXE_RS15395, MYXE_RS15400,
MYXE_RS15405, MYXE_RS15415, MYXE_RS15425, MYXE_RS15450, MYXE_RS15470,
MYXE_RS15480, MYXE_RS15490, MYXE_RS15500, MYXE_RS15525, MYXE_RS15580,
MYXE_RS15605, MYXE_RS15610, MYXE_RS15630, MYXE_RS15695, MYXE_RS15710,
MYXE_RS15725, MYXE_RS15730, MYXE_RS15795, MYXE_RS15800, MYXE_RS15860,
MYXE_RS15865, MYXE_RS15885, MYXE_RS15890, MYXE_RS15895, MYXE_RS15915,
MYXE_RS15950, MYXE_RS15960, MYXE_RS15985, MYXE_RS15990, MYXE_RS16005,
MYXE_RS16020, MYXE_RS16095, MYXE_RS16100, MYXE_RS16130, MYXE_RS16140,
MYXE_RS16185, MYXE_RS16275, MYXE_RS16390, MYXE_RS16400, MYXE_RS16420,
MYXE_RS16455, MYXE_RS16460, MYXE_RS16475, MYXE_RS16500, MYXE_RS16620,
MYXE_RS16645, MYXE_RS16675, MYXE_RS16680, MYXE_RS16685, MYXE_RS16690,
MYXE_RS16705, MYXE_RS16710, MYXE_RS16715, MYXE_RS16855, MYXE_RS16905,
MYXE_RS16920, MYXE_RS16930, MYXE_RS16935, MYXE_RS16985, MYXE_RS17010,
MYXE_RS17020, MYXE_RS17055, MYXE_RS17075, MYXE_RS17085, MYXE_RS17105,
MYXE_RS17110, MYXE_RS17120, MYXE_RS17155, MYXE_RS17160, MYXE_RS17175,
MYXE_RS17235, MYXE_RS17240, MYXE_RS17285, MYXE_RS17360, MYXE_RS17375,
MYXE_RS17430, MYXE_RS17435, MYXE_RS17455, MYXE_RS17465, MYXE_RS17470,
MYXE_RS17475, MYXE_RS17585, MYXE_RS17615, MYXE_RS17620, MYXE_RS17635,
MYXE_RS17650, MYXE_RS17685, MYXE_RS17690, MYXE_RS17715, MYXE_RS17725,
MYXE_RS17730, MYXE_RS17735, MYXE_RS17750, MYXE_RS17765, MYXE_RS17880,
MYXE_RS17910, MYXE_RS17920, MYXE_RS17930, MYXE_RS17990, MYXE_RS18030,
MYXE_RS18045, MYXE_RS18055, MYXE_RS18085, MYXE_RS18100, MYXE_RS18105,
MYXE_RS18140, MYXE_RS18165, MYXE_RS18170, MYXE_RS18185, MYXE_RS18210,
MYXE_RS18225, MYXE_RS18325, MYXE_RS18335, MYXE_RS18375, MYXE_RS18415,
MYXE_RS18470, MYXE_RS18480, MYXE_RS18560, MYXE_RS18570, MYXE_RS18620,
MYXE_RS18665, MYXE_RS18700, MYXE_RS18705, MYXE_RS18710, MYXE_RS18730,
MYXE_RS18775, MYXE_RS18830, MYXE_RS18845, MYXE_RS18855, MYXE_RS18890,
MYXE_RS18900, MYXE_RS18920, MYXE_RS18935, MYXE_RS18940, MYXE_RS18950,
MYXE_RS18995, MYXE_RS19010, MYXE_RS19025, MYXE_RS19100, MYXE_RS19195,
MYXE_RS19200, MYXE_RS19265, MYXE_RS19310, MYXE_RS19315, MYXE_RS19340,
MYXE_RS19345, MYXE_RS19355, MYXE_RS19380, MYXE_RS19385, MYXE_RS19390,
MYXE_RS19400, MYXE_RS19405, MYXE_RS19420, MYXE_RS19495, MYXE_RS19610,
MYXE_RS19615, MYXE_RS19620, MYXE_RS19625, MYXE_RS19640, MYXE_RS19645,
MYXE_RS19650, MYXE_RS19660, MYXE_RS19685, MYXE_RS19690, MYXE_RS19695,
MYXE_RS19700, MYXE_RS19710, MYXE_RS19715, MYXE_RS19725, MYXE_RS19745,
MYXE_RS19750, MYXE_RS19755, MYXE_RS19760, MYXE_RS19765, MYXE_RS19785,
MYXE_RS19945, MYXE_RS19950, MYXE_RS20010, MYXE_RS20070, MYXE_RS20085,
MYXE_RS20095, MYXE_RS20165, MYXE_RS20190, MYXE_RS20215, MYXE_RS20225,
MYXE_RS20235, MYXE_RS20280, MYXE_RS20295, MYXE_RS20370, MYXE_RS20385,
MYXE_RS20390, MYXE_RS20395, MYXE_RS20400, MYXE_RS20405, MYXE_RS20415,
MYXE_RS20420, MYXE_RS20440, MYXE_RS20445, MYXE_RS20450, MYXE_RS20455,
MYXE_RS20460, MYXE_RS20465, MYXE_RS20470, MYXE_RS20475, MYXE_RS20480,
MYXE_RS20485, MYXE_RS20490, MYXE_RS20495, MYXE_RS20500, MYXE_RS20510,
MYXE_RS20515, MYXE_RS20520, MYXE_RS20525, MYXE_RS20530, MYXE_RS20540,
MYXE_RS20545, MYXE_RS20550, MYXE_RS20555, MYXE_RS20575, MYXE_RS20580,
MYXE_RS20585, MYXE_RS20595, MYXE_RS20600, MYXE_RS20605, MYXE_RS20610,
MYXE_RS20615, MYXE_RS20620, MYXE_RS20625, MYXE_RS20630, MYXE_RS20655,
MYXE_RS20815, MYXE_RS20835, MYXE_RS20840, MYXE_RS20870, MYXE_RS20890,
MYXE_RS20910, MYXE_RS20915, MYXE_RS20920, MYXE_RS20975, MYXE_RS20980,
MYXE_RS21065, MYXE_RS21090, MYXE_RS21095, MYXE_RS21105, MYXE_RS21125,
MYXE_RS21135, MYXE_RS21140, MYXE_RS21145, MYXE_RS21150, MYXE_RS21155,
MYXE_RS21165, MYXE_RS21170, MYXE_RS21175, MYXE_RS21180, MYXE_RS21185,
MYXE_RS21245, MYXE_RS21255, MYXE_RS21265, MYXE_RS21270, MYXE_RS21305,
MYXE_RS21310, MYXE_RS21315, MYXE_RS21320, MYXE_RS21325, MYXE_RS21330,
MYXE_RS21335, MYXE_RS21340, MYXE_RS21345, MYXE_RS21440, MYXE_RS21445,
MYXE_RS21505, MYXE_RS21510, MYXE_RS21555, MYXE_RS21655, MYXE_RS21665,
MYXE_RS21685, MYXE_RS21690, MYXE_RS21695, MYXE_RS21700, MYXE_RS21705,
MYXE_RS21715, MYXE_RS21720, MYXE_RS21725, MYXE_RS21730, MYXE_RS21780,
MYXE_RS21785, MYXE_RS21795, MYXE_RS21810, MYXE_RS21855, MYXE_RS21860,
MYXE_RS21865, MYXE_RS21870, MYXE_RS21895, MYXE_RS21900, MYXE_RS21905,
MYXE_RS21925, MYXE_RS21930, MYXE_RS21940, MYXE_RS21965, MYXE_RS21985,
MYXE_RS21990, MYXE_RS22000, MYXE_RS22005, MYXE_RS22020, MYXE_RS22025,
MYXE_RS22065, MYXE_RS22120, MYXE_RS22140, MYXE_RS22175, MYXE_RS22190,
MYXE_RS22210, MYXE_RS22225, MYXE_RS22240, MYXE_RS22250, MYXE_RS22280,
MYXE_RS22285, MYXE_RS22365, MYXE_RS22420, MYXE_RS22455, MYXE_RS22475,
MYXE_RS22495, MYXE_RS22505, MYXE_RS22530, MYXE_RS22535, MYXE_RS22580,
MYXE_RS22585, MYXE_RS22590, MYXE_RS22600, MYXE_RS22660, MYXE_RS22680,
MYXE_RS22710, MYXE_RS22715, MYXE_RS22730, MYXE_RS22735, MYXE_RS22745,
MYXE_RS22890, MYXE_RS22970, MYXE_RS22995, MYXE_RS23000, MYXE_RS23040,
MYXE_RS23085, MYXE_RS23100, MYXE_RS23105, MYXE_RS23130, MYXE_RS23145,
MYXE_RS23155, MYXE_RS23175, MYXE_RS23205, MYXE_RS23295, MYXE_RS23320,
MYXE_RS23335, MYXE_RS23340, MYXE_RS23345, MYXE_RS23365, MYXE_RS23385,
MYXE_RS23390, MYXE_RS23400, MYXE_RS23415, MYXE_RS23435, MYXE_RS23495,
MYXE_RS23500, MYXE_RS23505, MYXE_RS23530, MYXE_RS23580, MYXE_RS23595,
MYXE_RS23600, MYXE_RS23615, MYXE_RS23620, MYXE_RS23625, MYXE_RS23660,
MYXE_RS23750, MYXE_RS23915, MYXE_RS23935, MYXE_RS23960, MYXE_RS24025,
MYXE_RS24045, MYXE_RS24055, MYXE_RS24105, MYXE_RS24140, MYXE_RS24180,
MYXE_RS24190, MYXE_RS24205, MYXE_RS24215, MYXE_RS24220, MYXE_RS24225,
MYXE_RS24315, MYXE_RS24325, MYXE_RS24330, MYXE_RS24365, MYXE_RS24370,
MYXE_RS24395, MYXE_RS24400, MYXE_RS24405, MYXE_RS24410, MYXE_RS24435,
MYXE_RS24440, MYXE_RS24445, MYXE_RS24605, MYXE_RS24615, MYXE_RS24640,
MYXE_RS24725, MYXE_RS24795, MYXE_RS24925, MYXE_RS24930, MYXE_RS24935,
MYXE_RS24940, MYXE_RS24955, MYXE_RS24960, MYXE_RS24965, MYXE_RS24970,
MYXE_RS24980, MYXE_RS24990, MYXE_RS25090, MYXE_RS25130, MYXE_RS25140,
MYXE_RS25155, MYXE_RS25165, MYXE_RS25215, MYXE_RS25250, MYXE_RS25280,
MYXE_RS25285, MYXE_RS25310, MYXE_RS25325, MYXE_RS25395

Penetration Query Genomes Stop Codon Percentage Filter: filtered out 14 targets (moved to Accessory)
MYXE_RS01990, MYXE_RS03370, MYXE_RS07600, MYXE_RS08935, MYXE_RS10530,
MYXE_RS11810, MYXE_RS12110, MYXE_RS13320, MYXE_RS16785, MYXE_RS17535,
MYXE_RS20845, MYXE_RS22985, MYXE_RS24700, MYXE_RS25315
Messages for NZ_AP022314.1 (13-FEB-2025), 4917655 bases, 4716 genes with CDS (Mycobacterium xenopi strain JCM 15661 chromosome, complete genome):
 * Skipped MYXE_RS00005 because location is not contiguous.
