# Supplementary material for: Genomic population structure, antimicrobial susceptibility, and clinical features of Mycobacterium xenopi isolates, Frankfurt, Germany, 1995–2020
Source: J Clin Microbiol. 2026 Feb 9;64(3):e01511-25. doi: 10.1128/jcm.01511-25 (PMC12977513; doi:10.1128/jcm.01511-25)
Supplement: Table S1 — Included M. xenopi genomes and metadata for phylogenetic analysis. [file jcm.01511-25-s0004.xlsx]

## Sheet: Sheet1
Table S1: Included M. xenopi genomes and metadata for phylogenetic analysis.
ID	Isolate name	Patient	Country	Sample type	Sample date	Sample year	Type	cgMLST cluster d10	cgMLST cluster d50	Accession Number	Bioproject	Study	% good cgMLST targets	ANI JCM15661	# Contigs Assembly	Sequence length	GC%	SeqSphere ID
GCA0099362351-JCM15661	JCM15661 (type strain)	Frog	United Kingdom	African clawed frog	NA	1959	NA	Unclustered	Unclustered	GCA_009936235.1	PRJEB95836	public	100	100	146	4743306	65.9	GCA0099362351-JCM15661_skesa
SRR1735675	SAMN03225363	UK_1	United Kingdom	Sputum	NA	2013	NA	Unclustered	3	SRR1735675	PRJNA268101	public	98.5	99.7883	197	4785597	65.9	SRR1735675_skesa
SRR6045431	SAMN07660291	UK_2	United Kingdom	NA	NA	2016	NA	Unclustered	Unclustered	SRR6045431	PRJNA401515	public	99	99.8926	197	4659968	65.9	SRR6045431_skesa
SRR6045630	SAMN07660152	UK_3	United Kingdom	NA	NA	2016	NA	Unclustered	Unclustered	SRR6045630	PRJNA401515	public	98.8	99.8191	165	4703027	66	SRR6045630_skesa
SRR6046732	SAMN07659849	UK_4	United Kingdom	NA	NA	2016	NA	Unclustered	2	SRR6046732	PRJNA401515	public	99.1	99.9122	202	4652636	66	SRR6046732_skesa
SRR6046822	SAMN07658767	UK_5	United Kingdom	NA	NA	2016	NA	Unclustered	3	SRR6046822	PRJNA401515	public	98.4	99.7935	243	4911965	65.9	SRR6046822_skesa
SRR6046887	SAMN07659762	UK_6	United Kingdom	NA	NA	2016	NA	Unclustered	3	SRR6046887	PRJNA401515	public	98.7	99.7756	205	4672594	65.9	SRR6046887_skesa
GCA0278541751	SAMN32603694	USA_1	USA	NA	NA	2021	NA	Unclustered	Unclustered	GCA_027854175.1	PRJEB95836	public	99.7	99.88	122	4826004	65.9	GCA0278541751_skesa
GCA0278542051	SAMN32603693	USA_2	USA	NA	NA	2021	NA	Unclustered	Unclustered	GCA_027854205.1	PRJEB95836	public	99.2	99.7123	150	4829124	65.9	GCA0278542051_skesa
GCA0278541951	SAMN32603692	USA_3	USA	NA	NA	2021	NA	Unclustered	Unclustered	GCA_027854195.1	PRJEB95836	public	99.3	99.809	129	4832413	65.9	GCA0278541951_skesa
GCA0002577451	SAMN02470128	N_1	Netherlands	NA	NA	2009	NA	Unclustered	Unclustered	GCA_000257745.1	PRJEB95836	public	98.1	99.1433	74	4367395	66.1	GCA0002577451_skesa
22008738	ntmscope_X_1	P_X_1	Germany	NA	NA	1995	first	1	1	ERR15498990	PRJEB95836	this_study	99	99.8085	180	4785038	65.9	22008738_skesa
22007432	ntmscope_X_6	P_X_6	Germany	NA	NA	1997	first	4	1	ERR15498965	PRJEB95836	this_study	99	99.788	182	4739431	65.9	22007432_skesa
22007433	ntmscope_X_8	P_X_7	Germany	NA	NA	1997	first	1	1	ERR15498966	PRJEB95836	this_study	99.1	99.7989	192	4787161	65.9	22007433_skesa
22006822	ntmscope_X_9	P_X_8	Germany	NA	NA	1997	first	1	1	ERR15498922	PRJEB95836	this_study	98.2	99.8164	303	4775794	65.9	22006822_skesa
22006823	ntmscope_X_10	P_X_2	Germany	NA	NA	1997	sequential	5	2	ERR15498923	PRJEB95836	this_study	99.1	99.83	223	4829318	65.9	22006823_skesa
22006824	ntmscope_X_11	P_X_9	Germany	NA	NA	1999	first	1	1	ERR15498924	PRJEB95836	this_study	98.6	99.8078	241	4739143	65.9	22006824_skesa
22007434	ntmscope_X_12	P_X_10	Germany	NA	NA	1999	first	Unclustered	Unclustered	ERR15498967	PRJEB95836	this_study	97.8	99.6846	156	4616618	66	22007434_skesa
22008739	ntmscope_X_13	P_X_11	Germany	NA	NA	1999	first	Unclustered	3	ERR15498991	PRJEB95836	this_study	99.3	99.8129	132	4731282	65.9	22008739_skesa
22006825	ntmscope_X_14	P_X_1	Germany	NA	NA	1999	sequential	1	1	ERR15498925	PRJEB95836	this_study	98.4	99.7847	256	4780900	65.9	22006825_skesa
22006826	ntmscope_X_15	P_X_12	Germany	NA	NA	1999	first	1	1	ERR15498926	PRJEB95836	this_study	98.6	99.8011	254	4735119	65.9	22006826_skesa
22006827	ntmscope_X_16	P_X_13	Germany	NA	NA	1999	first	1	1	ERR15498927	PRJEB95836	this_study	99	99.7976	180	4744373	65.9	22006827_skesa
22007435	ntmscope_X_17	P_X_14	Germany	NA	NA	1999	first	1	1	ERR15498968	PRJEB95836	this_study	99	99.7843	193	4740019	65.9	22007435_skesa
22006828	ntmscope_X_18	P_X_15	Germany	NA	NA	2001	NA	2	2	ERR15498928	PRJEB95836	this_study	99.7	99.8383	158	4895385	65.9	22006828_skesa
22008740	ntmscope_X_19	P_X_16	Germany	NA	NA	2001	first	3	3	ERR15498992	PRJEB95836	this_study	99.3	99.8053	136	4729580	65.9	22008740_skesa
22008741	ntmscope_X_20	P_X_15	Germany	NA	NA	2001	sequential	2	2	ERR15498993	PRJEB95836	this_study	99.7	99.8485	175	4876104	65.9	22008741_skesa
22007436	ntmscope_X_21	P_X_17	Germany	NA	NA	2001	first	5	2	ERR15498969	PRJEB95836	this_study	99.6	99.8531	165	4876670	65.9	22007436_skesa
22008742	ntmscope_X_22	P_X_18	Germany	NA	NA	2001	first	Unclustered	Unclustered	ERR15498994	PRJEB95836	this_study	98.6	99.7482	159	4717425	65.9	22008742_skesa
22007437	ntmscope_X_23	P_X_19	Germany	NA	NA	2001	first	7	5	ERR15498970	PRJEB95836	this_study	98.7	99.7368	163	4714187	65.9	22007437_skesa
22006829	ntmscope_X_25	P_X_21	Germany	NA	NA	2001	first	1	1	ERR15498929	PRJEB95836	this_study	98.6	99.7676	220	4739944	65.9	22006829_skesa
22007438	ntmscope_X_26	P_X_22	Germany	NA	NA	2002	first	1	1	ERR15498971	PRJEB95836	this_study	99.1	99.8082	185	4790701	65.9	22007438_skesa
22006830	ntmscope_X_27	P_X_23	Germany	NA	NA	2002	first	Unclustered	Unclustered	ERR15498930	PRJEB95836	this_study	98.8	99.8093	205	4829903	65.9	22006830_skesa
22007439	ntmscope_X_28	P_X_24	Germany	NA	NA	2002	first	9	6	ERR15498972	PRJEB95836	this_study	98.9	99.7637	214	4776162	65.9	22007439_skesa
22006832	ntmscope_X_30	P_X_26	Germany	NA	NA	2002	first	11	8	ERR15498931	PRJEB95836	this_study	98.1	99.7811	237	4636660	66	22006832_skesa
22006833	ntmscope_X_31	P_X_27	Germany	NA	NA	2003	first	8	1	ERR15498932	PRJEB95836	this_study	98.5	99.8034	264	4771058	65.9	22006833_skesa
22006834	ntmscope_X_32	P_X_28	Germany	NA	NA	2003	first	1	1	ERR15498933	PRJEB95836	this_study	97.2	99.8085	428	4737943	65.8	22006834_skesa
22006835	ntmscope_X_33	P_X_29	Germany	NA	NA	2003	first	7	5	ERR15498934	PRJEB95836	this_study	98.4	99.7217	208	4719603	65.9	22006835_skesa
22007440	ntmscope_X_34	P_X_30	Germany	NA	NA	2003	first	1	1	ERR15498973	PRJEB95836	this_study	99.1	99.7961	187	4782281	65.9	22007440_skesa
22007441	ntmscope_X_36	P_X_32	Germany	NA	NA	2003	first	Unclustered	1	ERR15498974	PRJEB95836	this_study	99.1	99.7843	178	4743987	65.9	22007441_skesa
22007443	ntmscope_X_38	P_X_34	Germany	NA	NA	2004	first	Unclustered	Unclustered	ERR15498975	PRJEB95836	this_study	98.6	99.7182	209	4723802	65.9	22007443_skesa
22007444	ntmscope_X_40	P_X_36	Germany	NA	NA	2004	first	2	2	ERR15498976	PRJEB95836	this_study	99.7	99.8436	169	4848895	65.9	22007444_skesa
22006838	ntmscope_X_42	P_X_38	Germany	NA	NA	2004	first	10	7	ERR15498935	PRJEB95836	this_study	98.6	99.8361	240	4787283	65.9	22006838_skesa
22006839	ntmscope_X_43	P_X_39	Germany	NA	NA	2004	first	11	8	ERR15498936	PRJEB95836	this_study	98.4	99.7576	192	4641746	66	22006839_skesa
22006840	ntmscope_X_44	P_X_40	Germany	NA	NA	2004	first	8	1	ERR15498937	PRJEB95836	this_study	98.2	99.814	295	4765093	65.9	22006840_skesa
22006842	ntmscope_X_46	P_X_42	Germany	NA	NA	2005	first	1	1	ERR15498938	PRJEB95836	this_study	98.5	99.799	261	4734880	65.9	22006842_skesa
22006843	ntmscope_X_47	P_X_43	Germany	Bronchial secretion	2005-04-06	2005	first	Unclustered	Unclustered	ERR15498939	PRJEB95836	this_study	94.5	98.8447	215	4509132	66	22006843_skesa
22006844	ntmscope_X_48	P_X_44	Germany	Sputum	2005-03-24	2005	first	1	1	ERR15498940	PRJEB95836	this_study	98.4	99.7818	262	4779625	65.9	22006844_skesa
22007445	ntmscope_X_49	P_X_45	Germany	Bronchoalveolar lavage (BAL)	2005-07-18	2005	first	2	2	ERR15498977	PRJEB95836	this_study	99.5	99.8579	152	4851032	65.9	22007445_skesa
22007446	ntmscope_X_50	P_X_46	Germany	Sputum	2005-10-31	2005	first	Unclustered	2	ERR15498978	PRJEB95836	this_study	99.7	99.8452	163	4873319	65.9	22007446_skesa
22006845	ntmscope_X_51	P_X_47	Germany	NA	NA	2006	first	Unclustered	Unclustered	ERR15498941	PRJEB95836	this_study	98.3	99.7386	204	4693677	65.9	22006845_skesa
22006846	ntmscope_X_52	P_X_48	Germany	Bronchial secretion	2006-01-16	2006	first	Unclustered	Unclustered	ERR15498942	PRJEB95836	this_study	98.3	99.7747	239	4650705	66	22006846_skesa
22006847	ntmscope_X_53	P_X_49	Germany	Bronchoalveolar lavage (BAL)	2006-07-05	2006	first	Unclustered	1	ERR15498943	PRJEB95836	this_study	98.8	99.8028	226	4890714	65.9	22006847_skesa
22007447	ntmscope_X_54	P_X_50	Germany	Sputum	2007-02-16	2007	first	10	7	ERR15498979	PRJEB95836	this_study	99.1	99.8261	192	4865777	65.9	22007447_skesa
22008743	ntmscope_X_55	P_X_51	Germany	Bronchoalveolar lavage (BAL)	2007-09-07	2007	first	1	1	ERR15498995	PRJEB95836	this_study	99	99.779	210	4864410	65.9	22008743_skesa
22006848	ntmscope_X_56	P_X_52	Germany	Bronchial secretion	2007-09-18	2007	first	3	3	ERR15498944	PRJEB95836	this_study	98.6	99.7978	198	4770850	65.9	22006848_skesa
22007448	ntmscope_X_57	P_X_53	Germany	Bronchial secretion	2008-01-25	2008	first	Unclustered	Unclustered	ERR15498980	PRJEB95836	this_study	97.3	99.3828	132	4259764	66.2	22007448_skesa
22007449	ntmscope_X_58	P_X_54	Germany	Sputum	2008-07-24	2008	first	5	2	ERR15498981	PRJEB95836	this_study	99.5	99.8388	162	4874133	65.9	22007449_skesa
22006850	ntmscope_X_60	P_X_54	Germany	Sputum	2009-07-10	2009	sequential	5	2	ERR15498945	PRJEB95836	this_study	98.9	99.835	279	4863670	65.9	22006850_skesa
22006851	ntmscope_X_61	P_X_56	Germany	Sputum	2010-02-11	2010	first	9	6	ERR15498946	PRJEB95836	this_study	98	99.7385	230	4716373	65.9	22006851_skesa
22006852	ntmscope_X_62	P_X_57	Germany	Sputum	2010-12-03	2010	first	1	1	ERR15498947	PRJEB95836	this_study	98.8	99.7939	203	4741863	65.9	22006852_skesa
22007450	ntmscope_X_63	P_X_58	Germany	Bronchial secretion	2010-12-29	2010	first	3	3	ERR15498982	PRJEB95836	this_study	99.2	99.7881	156	4852943	65.9	22007450_skesa
22007451	ntmscope_X_64	P_X_59	Germany	Bronchoalveolar lavage (BAL)	2011-11-02	2011	first	1	1	ERR15498983	PRJEB95836	this_study	99	99.766	220	4912731	65.9	22007451_skesa
22006853	ntmscope_X_65	P_X_60	Germany	Bronchoalveolar lavage (BAL)	2012-03-07	2012	first	4	1	ERR15498948	PRJEB95836	this_study	98.8	99.811	230	4865613	65.9	22006853_skesa
22006854	ntmscope_X_66	P_X_61	Germany	Bronchial secretion	2012-05-02	2012	first	4	1	ERR15498949	PRJEB95836	this_study	98.6	99.775	255	4859791	65.9	22006854_skesa
22006855	ntmscope_X_67	P_X_60	Germany	Bronchial secretion	2012-09-05	2012	sequential	4	1	ERR15498950	PRJEB95836	this_study	98.3	99.7457	289	4858508	65.9	22006855_skesa
22007452	ntmscope_X_68	P_X_62	Germany	Bronchial secretion	2012-11-09	2012	first	3	3	ERR15498984	PRJEB95836	this_study	99.2	99.7953	152	4770984	65.9	22007452_skesa
22008744	ntmscope_X_72	P_X_66	Germany	Bronchial secretion	2014-03-20	2014	first	Unclustered	2	ERR15498996	PRJEB95836	this_study	99.5	99.8751	148	4831647	65.9	22008744_skesa
22006859	ntmscope_X_73	P_X_67	Germany	Sputum	2014-04-08	2014	first	2	2	ERR15498951	PRJEB95836	this_study	99	99.8449	216	4841097	65.9	22006859_skesa
22006860	ntmscope_X_74	P_X_68	Germany	Bronchial secretion	2014-03-18	2014	first	2	2	ERR15498952	PRJEB95836	this_study	98.9	99.8601	223	4841002	65.9	22006860_skesa
22008745	ntmscope_X_75	P_X_69	Germany	Bronchial secretion	2014-05-30	2014	first	Unclustered	Unclustered	ERR15498997	PRJEB95836	this_study	97.4	99.3692	135	4281485	66.2	22008745_skesa
22006861	ntmscope_X_76	P_X_70	Germany	Bronchial secretion	2014-08-13	2014	first	Unclustered	Unclustered	ERR15498953	PRJEB95836	this_study	98.6	99.8537	286	4817753	65.9	22006861_skesa
22007453	ntmscope_X_77	P_X_71	Germany	Sputum	2014-08-23	2014	first	3	3	ERR15498985	PRJEB95836	this_study	99.3	99.8153	129	4777448	65.9	22007453_skesa
22007454	ntmscope_X_78	P_X_72	Germany	Bronchoalveolar lavage (BAL)	2014-09-04	2014	first	1	1	ERR15498986	PRJEB95836	this_study	99.1	99.7943	177	4784777	65.9	22007454_skesa
22007455	ntmscope_X_79	P_X_54	Germany	NA	2015-01-26	2015	sequential	5	2	ERR15498987	PRJEB95836	this_study	99.5	99.9066	143	4661800	66	22007455_skesa
22006863	ntmscope_X_81	P_X_74	Germany	Bronchial secretion	2016-06-05	2016	first	3	3	ERR15498954	PRJEB95836	this_study	98.6	99.7784	219	4723123	65.9	22006863_skesa
22006864	ntmscope_X_82	P_X_75	Germany	Bronchoalveolar lavage (BAL)	2015-09-01	2015	first	1	1	ERR15498955	PRJEB95836	this_study	98.7	99.7895	235	4882178	65.9	22006864_skesa
22006865	ntmscope_X_83	P_X_76	Germany	Bronchoalveolar lavage (BAL)	2015-09-04	2015	first	2	2	ERR15498956	PRJEB95836	this_study	98.9	99.845	245	4835756	65.9	22006865_skesa
22006866	ntmscope_X_84	P_X_77	Germany	Bronchial secretion	2016-10-14	2016	first	4	1	ERR15498957	PRJEB95836	this_study	98.7	99.7426	272	4954652	65.8	22006866_skesa
22006867	ntmscope_X_85	P_X_78	Germany	Lung tissue	2017-01-30	2017	first	1	1	ERR15498958	PRJEB95836	this_study	98.9	99.8011	219	4741830	65.9	22006867_skesa
22006869	ntmscope_X_87	P_X_80	Germany	NA	2018-04-20	2018	first	1	1	ERR15498959	PRJEB95836	this_study	98.6	99.7966	228	4782648	65.9	22006869_skesa
22006871	ntmscope_X_89	P_X_82	Germany	Vertebral biopsy	2018-10-09	2018	first	6	4	ERR15498960	PRJEB95836	this_study	95.7	98.9557	205	4455807	66.1	22006871_skesa
22006872	ntmscope_X_90	P_X_83	Germany	Bronchoalveolar lavage (BAL)	2019-01-16	2019	first	3	3	ERR15498961	PRJEB95836	this_study	98.4	99.7904	229	4768496	65.9	22006872_skesa
22006873	ntmscope_X_91	P_X_82	Germany	Vertebral biopsy	2019-11-04	2019	sequential	6	4	ERR15498962	PRJEB95836	this_study	95.6	98.9156	179	4459077	66.1	22006873_skesa
22007456	ntmscope_X_92	P_X_84	Germany	Bronchoalveolar lavage (BAL)	2019-11-15	2019	first	3	3	ERR15498988	PRJEB95836	this_study	99.2	99.8058	141	4779521	65.9	22007456_skesa
22007457	ntmscope_X_93	P_X_85	Germany	Bronchoalveolar lavage (BAL)	2020-02-05	2020	first	2	2	ERR15498989	PRJEB95836	this_study	99.6	99.8603	164	4843279	65.9	22007457_skesa
22006874	ntmscope_X_94	P_X_86	Germany	Sputum	2020-08-28	2020	first	Unclustered	3	ERR15498963	PRJEB95836	this_study	98.3	99.7732	244	4685913	65.9	22006874_skesa
22006875	ntmscope_X_95	P_X_87	Germany	Sputum	2020-07-31	2020	first	Unclustered	Unclustered	ERR15498964	PRJEB95836	this_study	98.1	99.7888	298	4908185	65.9	22006875_skesa
