# Supplementary material for: Genomic population structure, antimicrobial susceptibility, and clinical features of Mycobacterium xenopi isolates, Frankfurt, Germany, 1995–2020
Source: J Clin Microbiol. 2026 Feb 9;64(3):e01511-25. doi: 10.1128/jcm.01511-25 (PMC12977513; doi:10.1128/jcm.01511-25)
Supplement: Table S2 — Phenotypic drug susceptibility data: MIC50, MIC90, and susceptibility category (if available) for 76 M. xenopi isolates from University hospital Frankfurt. [file jcm.01511-25-s0005.xlsx]

## Sheet: Sheet1
Table S2: Phenotypic drug susceptibility data: MIC50, MIC90 and susceptibility category (if available) for 76 M. xenopi isolates from University hospital Frankfurt.
Antimycobacterial agent	Range	MIC50	MIC90	S [%]	I [%]	R [%]
Clarithromycin	≤0.06 to 1	≤0.06	0.25	1	0	0
Rifabutin	≤0.12 to 1	≤0.12	≤0.12	1	0	0
Ethambutol	2 to >16	8	8	---	---	---
Isoniazid	≤0.25 to 4	0.5	2	---	---	---
Moxifloxacin	≤0.12 to 1	0.25	0.5	0.987	---	0.013
Rifampicin	≤0.12 to >8	1	4	0.776	---	0.224
Cotrimoxazole	≤0.12/2.38 to >8/152	0.25/4.75	2/38	0.961	---	0.039
Amikacin	≤1 to 16	2	4	1	0	0
Linezolid	≤1 to 16	2	4	0.987	0.013	0
Ciprofloxacin	≤0.12 to 2	0.5	1	0.961	0.039	0
Streptomycin	1 to 32	4	8	---	---	---
Doxycyclin	0.25 to >16	4	8	0.368	0.434	0.197
Ethionamide	≤0.3 to 1.2	0.6	1.2	---	---	---
Clofazimine	≤0.015 to 0.12	≤0.015	0.03	---	---	---
Minocyclin	1 to >8	8	8	0.184	0.276	0.605
